# Supplementary material for: Extensive inland thinning and speed-up of Northeast Greenland Ice Stream
Source: Nature. 2022 Nov 9;611(7937):727–32. doi: 10.1038/s41586-022-05301-z (PMC9684075; doi:10.1038/s41586-022-05301-z)
Supplement: Supplementary file 3 — Source Data Fig. 4 [file 41586_2022_5301_MOESM3_ESM.xlsx]

## Sheet: Sheet1
	model																	Observed
Time	CanESM2 RCP85 (Budd friction law from Choi et al 2021)	CanESM2 RCP85 (Budd friction law from Choi et al 2021)	NorESM1 RCP85 (Budd friction law from Choi et al 2021)	NorESM1 RCP45 (Budd friction law from Choi et al 2021)	MIROC5 RCP85 (Budd friction law from Choi et al 2021)	MIROC5 RCP45 (Budd friction law from Choi et al 2021)	CanESM2 RCP85 (regularised Coulomb friction law)	CanESM2 RCP45 (regularised Coulomb friction law)	NorESM1 RCP85 (regularised Coulomb friction law)	NorESM1 RCP45 (regularised Coulomb friction law)	MIROC5 RCP85 (regularised Coulomb friction law)	MIROC5 RCP45 (regularised Coulomb friction law)	NorESM1 RCP45 (Budd friction law with exponents of 1/5)	NorESM1 RCP85 (Budd friction law with exponents of 1/5)	NorESM1 RCP45 (Budd friction law with exponents of 1/6)	NorESM1 RCP85 (Budd friction law with exponents of 1/6)		Time	Observed mass change	Errror
Year	Gt	Gt	Gt	Gt	Gt	Gt	Gt	Gt	Gt	Gt	Gt	Gt	Gt	Gt	Gt	Gt		Year	Gt	Gt
2007	0	0	0	0	0	0	0	0	0	0	0	0	0	0	0	0		2007	0	5821
2008	-5.46593	-5.46593	-5.46593	-5.46593	-5.46593	-5.46593	-7.58618	-7.58618	-7.58618	-7.58618	-7.58618	-7.58618	-9.37446	-9.37446	-7.63064	-7.63064		2008	-9237	8233
2009	-9.13057	-9.13057	-9.13057	-9.13057	-9.13057	-9.13057	-15.3311	-15.3311	-15.3311	-15.3311	-15.3311	-15.3311	-18.6124	-18.6124	-16.257	-16.257		2009	-20223	10842
2010	-12.9923	-12.9923	-12.9923	-12.9923	-12.9923	-12.9923	-24.3733	-24.3733	-24.3733	-24.3733	-24.3733	-24.3733	-28.8396	-28.8396	-26.4497	-26.4497		2010	-32543	11644
2011	-20.6383	-20.6383	-20.6383	-20.6383	-20.6383	-20.6383	-37.2466	-37.2466	-37.2466	-37.2466	-37.2466	-37.2466	-42.8652	-42.8652	-40.2978	-40.2978		2011	-44810	13991
2012	-22.076	-22.076	-22.076	-22.076	-22.076	-22.076	-43.6033	-43.6033	-43.6033	-43.6033	-43.6033	-43.6033	-50.4359	-50.4359	-47.8264	-47.8264		2012	-55395	14395
2013	-26.9187	-26.9187	-26.9187	-26.9187	-26.9187	-26.9187	-53.9545	-53.9545	-53.9545	-53.9545	-53.9545	-53.9545	-62.3275	-62.3275	-60.0983	-60.0983		2013	-59180	14909
2014	-24.286	-24.286	-24.286	-24.286	-24.286	-24.286	-56.9574	-56.9574	-56.9574	-56.9574	-56.9574	-56.9574	-67.333	-67.333	-65.3439	-65.3439		2014	-64035	15449
2015	-26.6733	-26.6733	-26.6733	-26.6733	-26.6733	-26.6733	-65.4981	-65.4981	-65.4981	-65.4981	-65.4981	-65.4981	-77.8187	-77.8187	-76.3861	-76.3861		2015	-72921	16080
2016	-30.0369	-30.0369	-30.0369	-30.0369	-30.0369	-30.0369	-76.9566	-76.9566	-76.9566	-76.9566	-76.9566	-76.9566	-90.7787	-90.7787	-89.8704	-89.8704		2016	-79860	16579
2017	-38.399	-38.399	-38.399	-38.399	-38.399	-38.399	-94.6669	-94.6669	-94.6669	-94.6669	-94.6669	-94.6669	-108.562	-108.562	-108.678	-108.678		2017	-86076	17126
2018	-45.7915	-45.7915	-45.7915	-45.7915	-45.7915	-45.7915	-110.539	-110.539	-110.539	-110.539	-110.539	-110.539	-124.65	-124.65	-125.506	-125.506		2018	-94434	17679
2019	-53.0695	-55.5084	-52.4663	-51.6042	-53.5653	-58.0777	-127.272	-129.709	-127.447	-124.814	-127.036	-132.151	-155.426	-155.624	-157.037	-157.037		2019	-102683	18105
2020	-59.9781	-43.7788	-59.9257	-61.3877	-61.8371	-71.1335	-144.394	-125.714	-144.857	-143.175	-144.87	-154.9	-185.976	-186.482	-188.283	-188.283		2020	-122209	18471
2021	-58.7712	-45.0665	-59.6551	-64.4684	-69.5033	-82.4784	-154.831	-138.261	-155.914	-156.973	-163.106	-177.471	-216.895	-217.691	-219.755	-219.755		2021	-133457	18830
2022	-58.4287	-49.8864	-61.4117	-60.9941	-74.6981	-91.1472	-167.138	-155.028	-170.578	-164.584	-179.836	-198.381	-248.448	-249.853	-251.918	-251.918
2023	-64.8453	-63.4329	-56.7251	-62.4807	-80.8942	-97.1375	-187.947	-181.836	-180.058	-177.893	-198.654	-217.15	-281.978	-284.067	-286.197	-286.197
2024	-67.8793	-77.0705	-63.9168	-80.1984	-93.2745	-105.479	-205.374	-207.285	-201.788	-208.608	-223.067	-237.197	-316.909	-319.375	-322.163	-322.163
2025	-75.3369	-91.6817	-75.7868	-94.2452	-105.214	-115.591	-230.168	-237.617	-231.169	-237.186	-248.691	-262.248	-352.925	-355.973	-358.964	-358.964
2026	-97.0315	-102.417	-75.7611	-108.37	-117.647	-132.199	-276.562	-270.94	-253.883	-273.03	-279.828	-299.818	-390.035	-393.732	-397.096	-397.096
2027	-115.254	-113.595	-83.6157	-128.981	-124.907	-150.941	-326.168	-311.298	-293.218	-324.125	-313.544	-348.179	-428.68	-433.568	-436.697	-436.697
2028	-132.984	-122.318	-99.2797	-140.127	-136.953	-164.335	-376.565	-350.659	-341.892	-366.998	-356.022	-392.909	-471.559	-478.346	-480.666	-480.666
2029	-152.261	-135.632	-101.823	-150.557	-145.686	-170.613	-429.488	-396.209	-375.84	-408.921	-396.094	-430.197	-519.114	-527.267	-530.02	-530.02
2030	-158.513	-133.77	-116.929	-152.467	-155.671	-181.691	-467.786	-424.946	-424.385	-441.644	-437.175	-472.066	-571.039	-580.614	-584.235	-584.235
2031	-178.008	-138.046	-130.304	-164.152	-157.387	-196.163	-520.932	-460.077	-470.581	-484.661	-469.47	-518.198	-623.716	-633.261	-639.441	-639.441
2032	-188.624	-149.777	-133.974	-175.468	-166.214	-215.081	-564.73	-503.979	-506.814	-527.689	-509.59	-569.38	-674.89	-684.526	-693.323	-693.323
2033	-190.503	-154.046	-135.617	-186.952	-178.721	-218.504	-597.782	-538.616	-539.984	-570.592	-553.543	-603.067	-725.922	-736.118	-746.443	-746.443
2034	-207.831	-153.494	-138.536	-202.234	-191.101	-229.483	-647.286	-568.524	-573.924	-617.55	-596.322	-645.377	-776.064	-786.777	-799.835	-799.835
2035	-212.816	-157.646	-142.684	-214.442	-200.413	-232.53	-683.818	-602.439	-609.9	-659.173	-635.562	-677.799	-825.619	-836.22	-852.728	-852.728
2036	-226.686	-166.303	-147.091	-222.924	-201.328	-242.393	-729.889	-640.002	-646.944	-697.876	-666.003	-717.325	-874.909	-886.111	-904.778	-904.778
2037	-245.712	-179.137	-142.229	-224.522	-212.821	-252.692	-783.325	-682.562	-673.901	-726.437	-706.277	-756.659	-923.321	-934.848	-956.323	-956.323
2038	-262.94	-192.456	-151.245	-237.13	-226.622	-269.655	-836.387	-728.975	-717.669	-770.132	-749.967	-804.1	-971.025	-983.293	-1006.89	-1006.89
2039	-271.127	-188.448	-161.151	-240.099	-230.694	-282.917	-883.815	-758.631	-764.547	-805.383	-786.323	-850.255	-1018.93	-1031.29	-1057.11	-1057.11
2040	-281.51	-186.869	-171.659	-245.681	-244.474	-295.097	-918.077	-801.282	-798.888	-825.095	-815.79	-871.691	-1066.15	-1079.92	-1106.96	-1106.96
2041	-287.524	-186.847	-182.55	-246.968	-238.792	-303.217	-958.568	-849.621	-839.684	-848.525	-846.804	-895.593	-1113.41	-1129.98	-1156.23	-1156.23
2042	-285.065	-194.575	-176.338	-251.441	-250.711	-312.754	-1007.44	-904.33	-887.184	-878.657	-881.293	-923.592	-1162.54	-1180.31	-1205.68	-1205.68
2043	-304.325	-204.886	-187.985	-257.519	-266.084	-311.68	-1063.35	-966.892	-941.859	-915.28	-922.478	-957.979	-1212.16	-1230.33	-1257.56	-1257.56
2044	-309.828	-205.69	-191.067	-263.8	-280.684	-327.894	-1129.29	-1036.56	-1004.47	-959.191	-970.454	-999.282	-1261.53	-1281.19	-1309.49	-1309.49
2045	-325.47	-224.052	-194.927	-278.965	-293.735	-339.025	-1200.05	-1116.49	-1077.35	-1010.34	-1024.91	-1047.18	-1311.34	-1332.08	-1361.32	-1361.32
2046	-352.126	-233.005	-203.505	-300.268	-302.35	-346.721	-1268.22	-1199.65	-1150.4	-1072	-1086.12	-1103.83	-1361.2	-1385.39	-1413.85	-1413.85
2047	-355.348	-243.671	-205.21	-315.612	-323.253	-359.01	-1331.57	-1278.84	-1219.34	-1134.39	-1157.48	-1168.62	-1412.99	-1442.31	-1466.86	-1466.86
2048	-365.814	-267.455	-210.803	-326.836	-334.306	-366.26	-1391.97	-1353.15	-1283.75	-1192.29	-1230.9	-1232.25	-1467.68	-1504.29	-1522.54	-1522.54
2049	-382.93	-276.021	-217.97	-333.414	-353.951	-375.325	-1451.06	-1425.46	-1346.55	-1245.81	-1300.08	-1291.13	-1526.15	-1571.01	-1581.26	-1581.26
2050	-403.95	-280.243	-218.89	-349.335	-367.222	-388.398	-1509.16	-1496.02	-1407.41	-1297.81	-1364.64	-1346.75	-1589.16	-1640.1	-1644.1	-1644.1
2051	-407.722	-291.69	-231.705	-364.203	-380.929	-395.924	-1577.81	-1572.24	-1482.81	-1377.87	-1444.9	-1418.53	-1657.04	-1713.56	-1712.94	-1712.94
2052	-409.865	-302.662	-245.572	-361.132	-395.795	-410.719	-1648.41	-1648.57	-1561.45	-1439.34	-1526.53	-1496.19	-1728.28	-1786.6	-1786.44	-1786.44
2053	-431.792	-320.161	-262.385	-369.95	-406.606	-420.609	-1744.5	-1736.73	-1647.21	-1514.77	-1606.08	-1569.47	-1802.03	-1857.62	-1864.05	-1864.05
2054	-437.216	-330.17	-275.169	-384.568	-424.323	-429.034	-1826.36	-1817.92	-1732.54	-1601.47	-1696.42	-1645.27	-1873.68	-1927.19	-1944.23	-1944.23
2055	-445.834	-331.351	-276.552	-395.398	-430.733	-431.898	-1914.04	-1892.09	-1807.2	-1687.64	-1776.92	-1715.71	-1942.82	-1996.44	-2022.5	-2022.5
2056	-468.034	-328.744	-288.596	-399.723	-443.991	-443.826	-2015.17	-1964.91	-1895.61	-1769.73	-1867.64	-1796.4	-2010.93	-2066.6	-2098.61	-2098.61
2057	-490.358	-327.048	-295.796	-406.114	-467.122	-452.414	-2114.51	-2035.78	-1975.79	-1853.3	-1971.11	-1870.82	-2079.22	-2138.96	-2173.16	-2173.16
2058	-504.622	-328.572	-310.846	-422.793	-485.623	-460.334	-2206.92	-2109.58	-2063.5	-1947.1	-2068.55	-1944.83	-2149.38	-2214.55	-2248.06	-2248.06
2059	-510.415	-338.473	-324.168	-437.245	-494.973	-469.488	-2293.03	-2192.05	-2152.31	-2036.2	-2154.67	-2022.49	-2222.13	-2288.96	-2325.71	-2325.71
2060	-522.943	-349.299	-341.488	-441.086	-512.893	-477.122	-2395.88	-2277.5	-2252.26	-2115.48	-2252.01	-2101.5	-2297.33	-2364.89	-2406.82	-2406.82
2061	-538.866	-354.619	-343.375	-452.841	-517.317	-480.905	-2511.06	-2364.95	-2343.14	-2208.66	-2338.63	-2175.32	-2371.84	-2442.42	-2491.17	-2491.17
2062	-556.282	-366.677	-352.367	-463.825	-530.762	-495.329	-2636.09	-2468.87	-2451.7	-2309.13	-2443.42	-2259.24	-2447.22	-2521.2	-2574.56	-2574.56
2063	-579.738	-367.151	-354.752	-468.533	-540.978	-513.196	-2770.15	-2568.81	-2560.35	-2414.44	-2554.19	-2348.12	-2522.95	-2603.26	-2657.33	-2657.33
2064	-598.798	-363.629	-375.422	-483.643	-548.65	-530.859	-2894.83	-2669.12	-2692.37	-2538.6	-2670.37	-2439.09	-2601.01	-2687.94	-2741.94	-2741.94
2065	-606.324	-375.787	-386.854	-491.049	-556.166	-543.217	-3000.43	-2787.92	-2807.72	-2655.3	-2790.37	-2531.83	-2682.46	-2772.54	-2828.68	-2828.68
2066	-626.915	-389.471	-391.784	-508.118	-566.833	-555.094	-3116.68	-2902.27	-2909.59	-2778.5	-2907.77	-2631.64	-2765.95	-2857.44	-2918.24	-2918.24
2067	-620.622	-410.466	-404.267	-513.564	-580.834	-577.062	-3201.89	-3019.37	-3017	-2884.21	-3024.27	-2752.6	-2849.5	-2940.18	-3012.71	-3012.71
2068	-620.375	-416.433	-408.034	-513.518	-588.578	-595.155	-3292.81	-3115.4	-3110.84	-2977.8	-3129.29	-2873.38	-2933.57	-3020.73	-3107.87	-3107.87
2069	-654.011	-416.721	-419.065	-525.63	-584.246	-603.53	-3419.72	-3203.39	-3210.42	-3082.45	-3218.26	-2984.89	-3015.32	-3099.98	-3203.79	-3203.79
2070	-668.945	-421.314	-425.521	-542.109	-595.066	-612.711	-3519.12	-3295.23	-3303.55	-3190.93	-3323.68	-3091.97	-3094.98	-3178.2	-3297.87	-3297.87
2071	-669.411	-433.787	-432.448	-550.12	-593.068	-612.353	-3599.94	-3394.58	-3397.49	-3287.02	-3412.57	-3183.63	-3173.47	-3256.01	-3389.52	-3389.52
2072	-682.367	-438.12	-435.358	-547.565	-610.388	-613.717	-3690.8	-3484.86	-3482.16	-3370.58	-3520.16	-3274.59	-3251.14	-3333.01	-3479.88	-3479.88
2073	-702.296	-441.13	-450.824	-548.394	-620.764	-620.697	-3787.24	-3568.26	-3578.99	-3453.55	-3615.66	-3369.92	-3327.87	-3409.42	-3571.47	-3571.47
2074	-719.257	-446.23	-461.252	-553.145	-631.597	-621.026	-3878.38	-3651.72	-3666.16	-3538.23	-3709.04	-3456.81	-3404.53	-3486.7	-3661.29	-3661.29
2075	-742.489	-456.963	-467.865	-551.656	-640.676	-622.939	-3974.85	-3740.1	-3748.76	-3613.81	-3798.39	-3545.39	-3480.75	-3563.84	-3751.12	-3751.12
2076	-731.686	-462.497	-472.885	-561.98	-665.654	-626.793	-4032.23	-3820.36	-3827.92	-3700.46	-3902.46	-3633.15	-3557.16	-3640.75	-3837.34	-3837.34
2077	-737.705	-460.192	-474.372	-568.135	-682.258	-626.428	-4107.02	-3889.7	-3901.35	-3781.26	-3995.34	-3712.35	-3633.73	-3714.51	-3922.66	-3922.66
2078	-760.557	-472.008	-488.521	-573.53	-702.079	-627.621	-4198.36	-3974.35	-3987.81	-3859.5	-4090.09	-3789.9	-3709.48	-3787.39	-4006.38	-4006.38
2079	-794.83	-479.091	-490.783	-586.554	-710.331	-639.188	-4299.84	-4051.6	-4057.78	-3943.18	-4168.72	-3878.64	-3783.15	-3859.55	-4088.85	-4088.85
2080	-823.172	-486.262	-511.631	-594.946	-727.17	-645.058	-4394.89	-4128.07	-4146.53	-4019.36	-4257.1	-3957.79	-3855.25	-3930.69	-4170.38	-4170.38
2081	-846.519	-490.748	-516.146	-605.805	-732.941	-651.739	-4484.53	-4199.67	-4216.03	-4098.97	-4331.81	-4036.03	-3926.68	-4001.44	-4251.17	-4251.17
2082	-870.254	-498.951	-524.1	-603.712	-735.482	-647.653	-4572.63	-4274.68	-4289.48	-4159.8	-4400.88	-4100.56	-3997.59	-4071.51	-4331.33	-4331.33
2083	-883.905	-504.26	-525.941	-615.461	-763.723	-655.891	-4647.26	-4344.29	-4353.71	-4237.6	-4497.75	-4177.71	-4067.76	-4140.92	-4410.19	-4410.19
2084	-908.154	-514.046	-536.764	-626.636	-790.882	-663.187	-4734.07	-4418.05	-4428.46	-4314.25	-4591.91	-4252.57	-4137.27	-4209.78	-4488.61	-4488.61
2085	-933.326	-509.233	-547.433	-627.125	-806.214	-673.706	-4820.74	-4474.86	-4501.36	-4376.73	-4672.05	-4330.74	-4206.08	-4278.31	-4566.35	-4566.35
2086	-951.688	-518.363	-555.868	-625.946	-818.564	-674.782	-4898.94	-4546.74	-4570.87	-4436.18	-4746.82	-4395.05	-4274.27	-4345.85	-4643.27	-4643.27
2087	-969.791	-523.878	-562.19	-637.278	-841.311	-686.596	-4976.09	-4613.05	-4637.87	-4509.58	-4833.03	-4471.44	-4342.27	-4413.39	-4719.51	-4719.51
2088	-975.893	-535.809	-572.822	-650.063	-864.354	-691.349	-5039.27	-4686.43	-4706.5	-4584.64	-4918.48	-4538.45	-4409.54	-4480.28	-4794.97	-4794.97
2089	-995.06	-550.766	-590.333	-656.419	-890.236	-699.237	-5117.06	-4761.39	-4783.04	-4650.38	-5005.65	-4609.66	-4476.38	-4546.68	-4870.19	-4870.19
2090	-1019.85	-559.987	-603.251	-660.612	-912.061	-713.001	-5199.48	-4828.84	-4852.33	-4714.36	-5088.46	-4685.95	-4543.18	-4612.73	-4945.27	-4945.27
2091	-1039.25	-565.738	-622.867	-668.041	-931.401	-716.365	-5275.95	-4891.23	-4928.81	-4781.05	-5166.69	-4749.61	-4609.19	-4678.32	-5020.61	-5020.61
2092	-1055.74	-586.141	-628.45	-677.402	-954.18	-734.185	-5345.95	-4970.89	-4990.81	-4847.36	-5248.69	-4828.36	-4674.71	-4743.38	-5094.05	-5094.05
2093	-1091.16	-562.39	-641.304	-689.186	-994.316	-741.587	-5436.08	-4997.8	-5060.32	-4917.45	-5349.09	-4894.8	-4739.62	-4808.31	-5166.62	-5166.62
2094	-1117.84	-575.04	-645.781	-688.884	-993.284	-751.978	-5517.17	-5066.5	-5118.33	-4973.32	-5402.04	-4961.73	-4804.42	-4872.67	-5239.45	-5239.45
2095	-1153.22	-574.563	-666.049	-688.863	-1014.65	-762.551	-5607.18	-5119.83	-5195.6	-5027.24	-5478.81	-5030.15	-4868.93	-4936.99	-5310.81	-5310.81
2096	-1164.58	-571.183	-676.318	-686.685	-1032.29	-775.27	-5670.67	-5168.05	-5259.65	-5077.32	-5551.71	-5100.9	-4933.14	-5000.49	-5382.02	-5382.02
2097	-1181.64	-578.292	-704.478	-688.024	-1038.55	-771.228	-5737.84	-5229.3	-5343.83	-5131.22	-5612.18	-5150.2	-4996.6	-5063.79	-5453.15	-5453.15
2098	-1221.51	-569.734	-737.705	-693.672	-1052.57	-783.043	-5830.68	-5272.21	-5432.73	-5192.23	-5680.16	-5217.72	-5060.03	-5126.77	-5523.36	-5523.36
2099	-1266.69	-580.212	-734.236	-704.102	-1072.21	-782.247	-5928.78	-5336.02	-5478.59	-5257.92	-5753.14	-5269.84	-5122.82	-5189.5	-5593.54	-5593.54
2100	-1313.02	-586.686	-743.131	-693.805	-1108.92	-777.462	-6028.09	-5393.92	-5538.53	-5296.71	-5845.13	-5315.68	-5185.2	-5252	-5663.05	-5663.05
