# Supplementary material for: Extensive inland thinning and speed-up of Northeast Greenland Ice Stream
Source: Nature. 2022 Nov 9;611(7937):727–32. doi: 10.1038/s41586-022-05301-z (PMC9684075; doi:10.1038/s41586-022-05301-z)
Supplement: Supplementary file 4 — Source Data Extended Data Fig. 2 [file 41586_2022_5301_MOESM4_ESM.xlsx]

## Sheet: Sheet1
NEG1			NEG2			NEG3
Time	Speed		Time	Speed		Time	Speed
year	m/yr		year	m/yr		year	m/yr
2016.61	344.675		2016.61	375.447		2016.61	352.357
2016.62	344.639		2016.61	377.562		2016.62	353.462
2016.62	344.527		2016.62	377.337		2016.62	352.283
2016.62	344.231		2016.62	377.284		2016.62	351.568
2016.63	343.444		2016.62	375.649		2016.63	351.073
2016.63	343.403		2016.63	376.19		2016.63	351.279
2016.63	344.482		2016.63	375.487		2016.63	351.414
2016.63	345.292		2016.63	375.671		2016.63	352.149
2016.64	343.982		2016.63	376.761		2016.64	350.972
2016.64	340.989		2016.64	376.493		2016.64	351.344
2016.64	343.35		2016.64	375.752		2016.64	351.481
2016.64	342.281		2016.64	375.273		2016.64	351.832
2016.65	343.62		2016.64	375.634		2016.65	351.039
2016.65	344.14		2016.65	373.811		2016.65	351.586
2016.65	343.962		2016.65	376.385		2016.65	351.408
2016.66	343.729		2016.65	374.522		2016.66	352.69
2016.66	341.656		2016.66	376.74		2016.66	350.757
2016.66	344.069		2016.66	374.606		2016.66	351.706
2016.66	344.018		2016.66	375.034		2016.66	352.332
2016.67	343.808		2016.66	376.635		2016.67	351.518
2016.67	344.695		2016.67	376.31		2016.67	352.533
2016.67	344.129		2016.67	377.12		2016.67	352.267
2016.67	343.104		2016.67	376.797		2016.67	351.771
2016.68	344.908		2016.67	375.335		2016.68	353.567
2016.68	344.918		2016.68	375.919		2016.68	350.099
2016.68	344.729		2016.68	378.362		2016.69	349.611
2016.69	345.575		2016.68	376.541		2016.69	349.057
2016.69	345.911		2016.69	376.513		2016.69	348.819
2016.69	345.906		2016.69	374.862		2016.69	348.7
2016.69	346.064		2016.69	374.795		2016.7	348.982
2016.7	345.165		2016.69	374.474		2016.7	348.434
2016.7	342.141		2016.7	375.403		2016.7	350.558
2016.71	342.38		2016.7	374.9		2016.7	348.749
2016.73	340.942		2016.7	377.205		2016.71	349.049
2016.73	341.241		2016.7	375.249		2016.72	351.129
2016.77	341.019		2016.71	375.345		2016.72	353.266
2016.77	339.856		2016.72	373.259		2016.73	352.553
2016.77	343.299		2016.72	375.761		2016.74	352.553
2016.78	341.288		2016.73	376.289		2017.25	353.672
2016.78	341.832		2016.73	375.615		2017.25	354.279
2016.79	342.401		2016.74	375.615		2017.26	352.909
2016.84	343.829		2016.74	374.32		2017.26	354.5
2016.84	344.971		2017.32	380.527		2017.26	354.85
2016.88	344.984		2017.33	380.231		2017.27	354.515
2017	345.008		2017.33	381.485		2017.27	354.471
2017	343.49		2017.33	380.696		2017.27	355.366
2017.01	345.063		2017.34	381.446		2017.27	354.991
2017.01	346.534		2017.34	380.893		2017.28	354.726
2017.01	344.703		2017.34	380.958		2017.28	355.002
2017.04	346.157		2017.35	380.162		2017.28	354.693
2017.04	347.733		2017.35	381.162		2017.28	354.953
2017.05	343.803		2017.35	381.204		2017.29	355.142
2017.05	344.49		2017.35	380.149		2017.29	355.344
2017.05	344.193		2017.36	381.14		2017.29	355.384
2017.05	342.876		2017.36	381.518		2017.3	355.333
2017.1	343.382		2017.36	381.031		2017.3	355.629
2017.1	342.326		2017.37	380.894		2017.3	355.41
2017.11	343.587		2017.37	380.378		2017.3	355.642
2017.11	345.98		2017.37	379.895		2017.31	355.654
2017.11	342.569		2017.38	379.447		2017.31	355.353
2017.12	343.999		2017.38	381.716		2017.31	356.046
2017.12	344.573		2017.38	379.693		2017.32	355.847
2017.18	341.303		2017.38	380.482		2017.32	356.447
2017.2	344.876		2017.39	379.525		2017.32	356.63
2017.21	344.536		2017.39	379.608		2017.32	356.447
2017.21	347.841		2017.39	379.417		2017.33	355.438
2017.24	344.959		2017.39	380.785		2017.33	355.452
2017.27	341.766		2017.4	380.242		2017.33	356.116
2017.27	342.471		2017.4	379.861		2017.33	356.14
2017.28	343.938		2017.4	380.134		2017.34	356.64
2017.28	344.433		2017.41	379.876		2017.34	356.301
2017.28	344.583		2017.41	380.964		2017.34	356.597
2017.28	344.959		2017.41	381.153		2017.35	356.766
2017.29	344.537		2017.41	381.631		2017.35	356.841
2017.29	343.917		2017.42	380.558		2017.35	358.013
2017.29	344.464		2017.42	381.164		2017.35	357.812
2017.3	344.778		2017.42	381.762		2017.36	358.748
2017.3	343.993		2017.42	381.714		2017.37	358.679
2017.3	344.7		2017.43	381.494		2017.37	357.014
2017.3	343.417		2017.43	380.329		2017.38	356.726
2017.31	344.592		2017.43	380.635		2017.38	356.232
2017.31	344.702		2017.44	379.73		2017.38	355.288
2017.31	344.594		2017.44	380.645		2017.38	356.304
2017.32	344.873		2017.44	380.017		2017.39	356.343
2017.32	344.995		2017.44	380.002		2017.39	356.261
2017.32	344.812		2017.45	380.028		2017.39	356.574
2017.32	344.735		2017.45	379.383		2017.39	356.053
2017.33	345.73		2017.45	379.794		2017.4	356.623
2017.33	343.909		2017.45	379.809		2017.4	357.212
2017.33	345.739		2017.46	379.397		2017.4	356.037
2017.33	345.126		2017.46	379.904		2017.41	356.592
2017.34	344.978		2017.46	379.781		2017.41	356.781
2017.34	343.703		2017.47	379.126		2017.41	356.22
2017.34	345.783		2017.47	380.559		2017.41	357.174
2017.35	345.619		2017.47	379.846		2017.42	356.543
2017.35	344.999		2017.47	380		2017.42	357.196
2017.35	345.87		2017.48	380.125		2017.42	357.396
2017.35	344.999		2017.48	380.691		2017.42	357.345
2017.36	345.936		2017.48	379.556		2017.43	357.762
2017.36	346.413		2017.48	380.307		2017.43	357.362
2017.36	345.639		2017.49	379.932		2017.43	357.874
2017.36	346.609		2017.49	380.543		2017.44	357.139
2017.37	345.551		2017.49	380.05		2017.44	357.448
2017.37	345.83		2017.5	379.978		2017.44	356.786
2017.37	345.113		2017.5	381.163		2017.44	357.613
2017.38	345.486		2017.5	380.045		2017.45	356.58
2017.38	345.236		2017.5	379.99		2017.45	356.693
2017.38	344.192		2017.51	380.488		2017.45	356.62
2017.38	345.435		2017.51	380.058		2017.45	356.433
2017.39	344.548		2017.51	381.312		2017.46	356.708
2017.39	345.235		2017.52	380.125		2017.46	356.276
2017.39	345.304		2017.52	380.24		2017.46	356.819
2017.39	346.237		2017.52	380.345		2017.47	356.238
2017.4	345.368		2017.52	380.151		2017.47	356.637
2017.4	345.036		2017.53	381.28		2017.47	357.018
2017.4	346.293		2017.53	380.889		2017.47	357.135
2017.41	345.118		2017.53	380.461		2017.48	356.368
2017.41	346.797		2017.53	381.317		2017.48	357.354
2017.41	345.757		2017.54	381.623		2017.48	356.585
2017.41	345.698		2017.54	381.609		2017.48	356.987
2017.42	345.813		2017.54	381.442		2017.49	356.149
2017.42	346.101		2017.55	380.308		2017.49	356.864
2017.42	346.715		2017.55	381.224		2017.49	356.644
2017.42	347.213		2017.55	381.516		2017.5	356.571
2017.43	346.495		2017.55	381.678		2017.5	356.852
2017.43	345.904		2017.56	381.046		2017.5	356.965
2017.43	346.517		2017.56	381.171		2017.5	356.856
2017.44	346.103		2017.56	381.891		2017.51	356.525
2017.44	346.146		2017.57	382.776		2017.51	357.139
2017.44	347.103		2017.58	383.015		2017.51	357.37
2017.44	346.884		2017.6	382.072		2017.52	357.303
2017.45	346.087		2017.6	381.518		2017.52	358.113
2017.45	345.687		2017.61	382.11		2017.52	357.766
2017.45	346.113		2017.61	381.844		2017.52	357.789
2017.45	345.995		2017.61	381.789		2017.53	358.003
2017.46	345.757		2017.62	381.156		2017.53	357.727
2017.46	346.225		2017.62	382.302		2017.53	358.12
2017.46	346.442		2017.62	381.358		2017.53	358.26
2017.47	346.592		2017.62	380.825		2017.54	358.503
2017.47	347.107		2017.63	382.91		2017.54	358.332
2017.47	346.689		2017.63	381.002		2017.54	357.628
2017.47	346.047		2017.63	381.57		2017.55	358.478
2017.48	345.8		2017.64	381.001		2017.55	357.855
2017.48	346.595		2017.64	379.736		2017.55	357.885
2017.48	347.463		2017.64	381.173		2017.55	358.16
2017.48	347.149		2017.64	380.599		2017.56	358.582
2017.49	345.935		2017.65	380.534		2017.56	357.201
2017.49	346.22		2017.65	380.226		2017.59	359.311
2017.49	347.491		2017.65	379.391		2017.6	356.977
2017.5	346.811		2017.66	380.111		2017.6	356.434
2017.5	346.684		2017.66	380.861		2017.61	356.016
2017.5	346.23		2017.67	381.16		2017.61	355.498
2017.5	346.3		2017.67	380.087		2017.61	356.85
2017.51	346.958		2017.67	380.959		2017.62	357.034
2017.51	347.019		2018.32	381.603		2017.62	358.058
2017.51	347.21		2018.33	383.853		2017.62	357.425
2017.52	346.429		2018.34	383.011		2017.62	356.43
2017.52	346.47		2018.34	383.457		2017.63	357.445
2017.52	346.891		2018.34	384.19		2017.63	356.598
2017.52	346.441		2018.35	384.196		2017.63	357.271
2017.53	346.967		2018.35	382.921		2017.64	356.957
2017.53	347.181		2018.35	383.691		2017.64	356.368
2017.53	346.955		2018.35	382.546		2017.64	357.25
2017.53	346.133		2018.36	383.144		2017.64	357.038
2017.54	347.058		2018.36	384.372		2017.65	357.045
2017.54	349.339		2018.36	383.838		2017.65	357.505
2017.59	346.657		2018.36	384.296		2017.65	357.02
2017.59	348.356		2018.37	384		2017.65	357.086
2017.59	348.863		2018.37	383.786		2017.66	357.142
2017.6	349.241		2018.37	383.978		2017.66	358.197
2017.6	348.222		2018.38	384.115		2017.66	358.632
2017.6	347.973		2018.38	384.776		2017.67	358.75
2017.61	348.189		2018.38	384.251		2017.67	357.971
2017.61	348.994		2018.38	382.431		2017.67	356.678
2017.61	348.71		2018.39	384.635		2017.68	357.745
2017.61	348.639		2018.39	384.724		2017.68	357.327
2017.62	348.43		2018.39	384.555		2017.68	357.71
2017.62	347.558		2018.39	384.522		2017.68	358.158
2017.62	348.518		2018.4	384.561		2017.69	357.912
2017.62	348.093		2018.4	384.434		2017.69	357.255
2017.63	348.341		2018.56	384.264		2017.69	357.829
2017.63	347.267		2018.56	385.875		2017.7	357.244
2017.63	347.869		2018.57	386.101		2017.76	358.291
2017.64	348.825		2018.57	385.851		2018.28	359.807
2017.64	347.445		2018.57	385.633		2018.28	358.054
2017.64	346.751		2018.58	385.151		2018.28	358.261
2017.64	347.005		2018.58	385.023		2018.29	357.774
2017.65	345.908		2018.58	385.379		2018.29	359.385
2017.65	347.606		2018.58	383.98		2018.29	357.991
2017.66	346.981		2018.59	386.872		2018.3	358.329
2017.66	343.427		2018.59	385.524		2018.3	358.181
2017.66	343.678					2018.3	358.354
2017.67	345.649					2018.3	358.015
2017.67	349.659					2018.31	357.58
2017.67	345.768					2018.31	357.83
2017.69	344.705					2018.31	358.748
2017.69	342.952					2018.32	358.171
2017.7	345.63					2018.32	358.497
2017.7	345.563					2018.32	358.169
2017.71	348.948					2018.32	358.253
2017.71	347.087					2018.33	359.194
2017.72	347.952					2018.33	359.245
2017.72	348.426					2018.33	359.527
2017.74	345.105					2018.33	358.929
2018.58	349.782					2018.34	358.673
2018.58	347.525					2018.34	358.877
2018.59	349.377					2018.34	358.502
2018.6	350					2018.35	359.367
2018.6	346.43					2018.35	359.429
2018.6	348.299					2018.35	359.469
2018.61	349.479					2018.35	359.811
2018.61	348.226					2018.36	359.722
2018.61	348.771					2018.36	359.897
2018.61	347.952					2018.36	360.214
2018.62	348.626					2018.36	360.722
2018.62	349.568					2018.37	359.996
2018.62	350.134					2018.37	361.192
2018.62	348.587					2018.37	361.105
2018.63	347.06					2018.38	360.338
2018.63	347.806					2018.38	360.769
2018.63	348.163					2018.38	360.474
2018.64	349.675					2018.38	360.555
2018.64	351.201					2018.39	360.565
2018.64	348.43					2018.39	360.262
2018.64	347.856					2018.39	361.098
2018.65	351.13					2018.39	360.954
2018.65	348.777					2018.4	361.793
2018.65	349.491					2018.4	361.578
2018.65	348.72					2018.41	361.954
2018.66	347.923					2018.41	362.113
2018.66	347.855					2018.41	361.794
2018.66	347.703					2018.42	361.043
2018.67	348.526					2018.42	361.264
2018.67	349.013					2018.42	360.631
2018.67	349.767					2018.42	359.98
2018.68	350.29					2018.43	360.849
2018.68	349.231					2018.43	360.569
2018.68	349.111					2018.43	360.658
2018.68	347.981					2018.44	361.215
2018.69	349.84					2018.44	359.709
2018.69	346.919					2018.44	360.613
2018.69	347.478					2018.44	360.821
2018.7	350.672					2018.45	360.52
2018.7	348.606					2018.45	360.401
2018.71	349.778					2018.45	361.131
2018.71	348.647					2018.45	360.39
2018.72	348.553					2018.46	361.433
2018.72	350.597					2018.46	360.437
2018.73	349.247					2018.46	360.709
2018.73	344.893					2018.47	361.107
2018.74	345.105					2018.47	361.116
2018.74	350.906					2018.47	361.443
2018.75	352.294					2018.47	361.079
2018.76	349.802					2018.48	362.668
2018.76	351.856					2018.48	362.542
2018.76	349.623					2018.48	361.877
2018.77	347.617					2018.48	362.2
2018.78	350.577					2018.49	361.627
2018.78	351.218					2018.49	361.306
2018.81	349.634					2018.49	362.226
2018.81	350.796					2018.5	362.791
2018.81	347.461					2018.5	361.112
2018.87	347.339					2018.5	361.761
2018.87	352.85					2018.5	361.183
2018.89	348.839					2018.51	360.971
2018.9	347.692					2018.51	360.888
2018.9	350.485					2018.51	360.948
2018.91	351.527					2018.52	361.041
2018.91	351.93					2018.52	361.229
2018.94	347.228					2018.52	360.859
2018.94	347.294					2018.52	360.168
2018.95	349.899					2018.53	361.089
2018.95	351.352					2018.53	361.03
2019	352.017					2018.53	361.065
2019	351.186					2018.53	360.751
2019.01	347.748					2018.54	361.014
2019.02	352.448					2018.54	360.692
2019.02	350.471					2018.54	360.503
2019.03	350.756
2019.07	353.562
2019.16	350.446
2019.22	350.199
2019.22	349.256
2019.22	352.872
2019.22	351.479
2019.23	349.468
2019.24	350.28
2019.24	349.505
2019.24	348.901
2019.25	352.048
2019.25	351.146
2019.25	348.607
2019.26	346.757
2019.26	351.031
2019.26	347.203
2019.27	351.09
2019.27	349.405
2019.27	352.026
2019.27	352.686
2019.28	348.405
2019.28	352.144
2019.29	349.642
2019.29	349.534
2019.29	353.015
2019.3	350.553
2019.3	348.413
2019.3	350.696
2019.3	352.927
2019.31	349.571
2019.31	350.123
2019.31	350.723
2019.32	351.132
2019.32	352.279
2019.32	349.232
2019.33	347.644
2019.33	350.118
2019.33	350.978
2019.33	350.997
2019.34	350.986
2019.34	350.479
2019.34	350.217
2019.35	351.088
2019.35	352.225
2019.35	351.931
2019.35	350.527
2019.36	349.84
2019.36	350.418
2019.36	351.533
2019.36	352.356
2019.37	352.581
2019.37	350.931
2019.37	349.667
2019.38	351.297
2019.38	351.945
2019.38	353.551
2019.38	351.454
2019.39	350.974
2019.39	350.502
2019.39	351.625
2019.39	352.163
2019.4	351.676
2019.4	351.906
2019.4	350.328
2019.41	350.702
2019.41	352.333
2019.41	353.53
2019.41	351.998
2019.42	351.881
2019.42	351.778
2019.42	351.601
2019.42	351.988
2019.43	351.646
2019.43	352.367
2019.43	351.005
2019.44	350.052
2019.44	351.19
2019.44	352.882
2019.44	352.766
2019.45	349.811
2019.45	352.84
2019.45	352.439
2019.45	352.911
2019.46	352.193
2019.46	352.646
2019.46	353.063
2019.47	350.651
2019.47	352.386
2019.47	351.14
2019.47	351.93
2019.48	349.183
2019.48	351.682
2019.49	351.637
2019.49	353.291
2019.5	350.265
2019.5	349.139
2019.51	348.038
2019.51	348.363
2019.51	351.664
2019.52	349.982
