# Supplementary material for: Extensive inland thinning and speed-up of Northeast Greenland Ice Stream
Source: Nature. 2022 Nov 9;611(7937):727–32. doi: 10.1038/s41586-022-05301-z (PMC9684075; doi:10.1038/s41586-022-05301-z)
Supplement: Supplementary file 5 — Source Data Extended Data Fig. 3 [file 41586_2022_5301_MOESM5_ESM.xlsx]

## Sheet: Sheet1
X	Y	Observed Acceleration
km	km	m/yr^2
349.5	-1299.5	0.459923
350	-1299.5	0.0543202
350.5	-1299.5	-0.577721
351	-1299.5	0.363771
351.5	-1299.5	0.281377
352	-1299.5	-0.418525
352.5	-1299.5	-0.573892
353	-1299.5	0.530599
353.5	-1299.5	0.853516
354	-1299.5	-0.573602
354.5	-1299.5	-0.714917
355	-1299.5	0.598088
355.5	-1299.5	-1.11654
356	-1299.5	-0.5629
356.5	-1299.5	-0.18885
357	-1299.5	0.27036
357.5	-1299.5	0.713236
358	-1299.5	0.252677
358.5	-1299.5	1.02392
359	-1299.5	1.08212
359.5	-1299.5	0.461103
360	-1299.5	0.122586
360.5	-1299.5	-0.0869742
361	-1299.5	0.357852
361.5	-1299.5	0.409053
362	-1299.5	0.844798
362.5	-1299.5	1.21959
363	-1299.5	0.781405
363.5	-1299.5	0.336947
364	-1299.5	0.869399
364.5	-1299.5	1.15071
365	-1299.5	0.757005
365.5	-1299.5	0.433262
366	-1299.5	0.533912
366.5	-1299.5	0.351265
367	-1299.5	0.36352
367.5	-1299.5	0.384555
368	-1299.5	0.464171
368.5	-1299.5	0.688998
369	-1299.5	-0.0407099
369.5	-1299.5	0.454089
370	-1299.5	0.191295
370.5	-1299.5	0.511252
371	-1299.5	-0.0119458
371.5	-1299.5	0.343402
372	-1299.5	0.525426
372.5	-1299.5	0.775917
373	-1299.5	0.558795
373.5	-1299.5	0.419554
374	-1299.5	0.637618
374.5	-1299.5	0.782066
375	-1299.5	-0.188888
375.5	-1299.5	-0.36124
376	-1299.5	-0.024353
376.5	-1299.5	0.828749
377	-1299.5	1.45655
377.5	-1299.5	1.25869
378	-1299.5	1.53792
378.5	-1299.5	1.69575
379	-1299.5	0.721301
379.5	-1299.5	0.736703
380	-1299.5	1.04899
380.5	-1299.5	1.16336
381	-1299.5	0.743106
381.5	-1299.5	0.551548
382	-1299.5	0.631386
382.5	-1299.5	0.707478
383	-1299.5	0.309164
383.5	-1299.5	0.651214
384	-1299.5	0.911533
384.5	-1299.5	0.785584
385	-1299.5	0.721395
385.5	-1299.5	0.735057
386	-1299.5	0.414743
386.5	-1299.5	0.313462
387	-1299.5	0.222883
387.5	-1299.5	0.488306
388	-1299.5	0.628007
388.5	-1299.5	0.5139
389	-1299.5	0.407459
389.5	-1299.5	0.714835
390	-1299.5	0.31393
390.5	-1299.5	0.757653
391	-1299.5	0.916239
349.5	-1299	0.363833
350	-1299	0.373834
350.5	-1299	0.556043
351	-1299	0.14436
351.5	-1299	-0.226366
352	-1299	-0.784918
352.5	-1299	0.108818
353	-1299	0.142046
353.5	-1299	0.625656
354	-1299	0.316052
354.5	-1299	1.29916
355	-1299	2.37979
355.5	-1299	1.96143
356	-1299	1.27238
356.5	-1299	0.821032
357	-1299	0.330232
357.5	-1299	0.323305
358	-1299	-0.217557
358.5	-1299	1.18154
359	-1299	1.3818
359.5	-1299	1.02752
360	-1299	0.56273
360.5	-1299	0.98388
361	-1299	1.13091
361.5	-1299	1.22957
362	-1299	1.64447
362.5	-1299	0.516958
363	-1299	-0.047961
363.5	-1299	-0.0582383
364	-1299	0.110091
364.5	-1299	0.31466
365	-1299	0.670424
365.5	-1299	0.856723
366	-1299	0.677152
366.5	-1299	0.290087
367	-1299	0.70047
367.5	-1299	0.663198
368	-1299	0.509174
368.5	-1299	0.644402
369	-1299	0.251273
369.5	-1299	-0.327192
370	-1299	0.445642
370.5	-1299	0.288438
371	-1299	-0.0863312
371.5	-1299	0.115266
372	-1299	0.420177
372.5	-1299	0.795131
373	-1299	0.564361
373.5	-1299	0.273594
374	-1299	0.521965
374.5	-1299	0.587365
375	-1299	0.409723
375.5	-1299	0.180832
376	-1299	0.43579
376.5	-1299	0.0968457
377	-1299	0.600918
377.5	-1299	0.903545
378	-1299	0.259787
378.5	-1299	0.901582
379	-1299	1.21937
379.5	-1299	1.26663
380	-1299	0.739163
380.5	-1299	0.875042
381	-1299	0.675836
381.5	-1299	0.703902
382	-1299	0.663236
382.5	-1299	0.642457
383	-1299	0.539545
383.5	-1299	0.760749
384	-1299	0.682532
384.5	-1299	0.72033
385	-1299	0.53263
385.5	-1299	0.64566
386	-1299	0.478048
386.5	-1299	0.403925
387	-1299	0.260822
387.5	-1299	0.283648
388	-1299	0.467732
388.5	-1299	0.549758
389	-1299	0.339549
389.5	-1299	0.559958
390	-1299	0.513508
390.5	-1299	0.565503
391	-1299	1.37876
391.5	-1299	1.27142
349.5	-1298.5	-0.0663626
350	-1298.5	0.436365
350.5	-1298.5	0.145057
351	-1298.5	0.518761
351.5	-1298.5	0.383556
352	-1298.5	0.148983
352.5	-1298.5	-1.17108
353	-1298.5	0.666845
353.5	-1298.5	0.827433
354	-1298.5	1.06033
354.5	-1298.5	2.42393
355	-1298.5	2.99629
355.5	-1298.5	3.27379
356	-1298.5	2.11029
356.5	-1298.5	1.0388
357	-1298.5	0.362414
357.5	-1298.5	0.400922
358	-1298.5	0.495877
358.5	-1298.5	0.631489
359	-1298.5	0.556412
359.5	-1298.5	0.779344
360	-1298.5	1.06706
360.5	-1298.5	1.34718
361	-1298.5	1.37792
361.5	-1298.5	0.831128
362	-1298.5	0.657855
362.5	-1298.5	0.760302
363	-1298.5	0.46221
363.5	-1298.5	0.706475
364	-1298.5	0.959187
364.5	-1298.5	0.246769
365	-1298.5	0.69118
365.5	-1298.5	0.762339
366	-1298.5	0.811276
366.5	-1298.5	0.0469531
367	-1298.5	0.748766
367.5	-1298.5	0.503273
368	-1298.5	0.550734
368.5	-1298.5	0.820239
369	-1298.5	0.513495
369.5	-1298.5	0.275067
370	-1298.5	0.539247
370.5	-1298.5	0.77514
371	-1298.5	0.158242
371.5	-1298.5	0.738313
372	-1298.5	0.890398
372.5	-1298.5	0.742086
373	-1298.5	0.609363
373.5	-1298.5	0.868816
374	-1298.5	-0.0704745
374.5	-1298.5	0.541401
375	-1298.5	0.916656
375.5	-1298.5	1.00264
376	-1298.5	0.899203
376.5	-1298.5	0.503983
377	-1298.5	0.610689
377.5	-1298.5	0.0222341
378	-1298.5	0.266005
378.5	-1298.5	0.525326
379	-1298.5	1.02545
379.5	-1298.5	0.285895
380	-1298.5	0.223253
380.5	-1298.5	0.305016
381	-1298.5	0.0412639
381.5	-1298.5	0.141971
382	-1298.5	0.212332
382.5	-1298.5	0.414208
383	-1298.5	0.336201
383.5	-1298.5	0.233619
384	-1298.5	0.35725
384.5	-1298.5	0.643205
385	-1298.5	0.968896
385.5	-1298.5	0.588043
386	-1298.5	0.537567
386.5	-1298.5	0.62357
387	-1298.5	0.471591
387.5	-1298.5	0.217137
388	-1298.5	0.360722
388.5	-1298.5	0.50326
389	-1298.5	0.540387
389.5	-1298.5	0.349223
390	-1298.5	0.702913
390.5	-1298.5	1.03198
391	-1298.5	1.25649
391.5	-1298.5	1.06812
392	-1298.5	0.945496
392.5	-1298.5	0.77171
349.5	-1298	0.0262121
350	-1298	0.839527
350.5	-1298	-0.0405147
351	-1298	-0.228332
351.5	-1298	-0.228804
352	-1298	-0.826757
352.5	-1298	-0.399466
353	-1298	1.11877
353.5	-1298	-0.549575
354	-1298	0.634463
354.5	-1298	2.83671
355	-1298	2.46951
355.5	-1298	1.4883
356	-1298	0.965358
356.5	-1298	1.49886
357	-1298	1.23977
357.5	-1298	0.772281
358	-1298	0.524339
358.5	-1298	0.0636034
359	-1298	-0.215879
359.5	-1298	0.411014
360	-1298	0.910726
360.5	-1298	1.4957
361	-1298	1.41409
361.5	-1298	1.10646
362	-1298	0.482023
362.5	-1298	0.551094
363	-1298	0.159093
363.5	-1298	1.38356
364	-1298	1.31178
364.5	-1298	0.899321
365	-1298	0.788777
365.5	-1298	0.867617
366	-1298	0.813486
366.5	-1298	0.411617
367	-1298	0.160117
367.5	-1298	-0.521052
368	-1298	0.325009
368.5	-1298	0.799166
369	-1298	0.61127
369.5	-1298	1.14267
370	-1298	1.20583
370.5	-1298	0.427091
371	-1298	0.141487
371.5	-1298	0.985712
372	-1298	0.930636
372.5	-1298	0.705418
373	-1298	0.152737
373.5	-1298	0.552912
374	-1298	0.588227
374.5	-1298	0.89824
375	-1298	1.42509
375.5	-1298	1.15045
376	-1298	0.730465
376.5	-1298	0.774371
377	-1298	1.11086
377.5	-1298	0.236005
378	-1298	0.558693
378.5	-1298	1.06934
379	-1298	0.728855
379.5	-1298	0.0510079
380	-1298	-0.0704732
380.5	-1298	0.174813
381	-1298	0.177521
381.5	-1298	0.24809
382	-1298	0.41016
382.5	-1298	0.690992
383	-1298	0.544152
383.5	-1298	0.142515
384	-1298	0.42987
384.5	-1298	0.520438
385	-1298	0.538386
385.5	-1298	0.440086
386	-1298	0.625541
386.5	-1298	0.689177
387	-1298	0.494976
387.5	-1298	0.33194
388	-1298	0.607984
388.5	-1298	0.705004
389	-1298	0.343739
389.5	-1298	0.333193
390	-1298	0.848982
390.5	-1298	1.3779
391	-1298	1.03201
391.5	-1298	0.867345
392	-1298	0.615998
392.5	-1298	0.833577
393	-1298	0.489857
349.5	-1297.5	-0.292111
350	-1297.5	-0.0960156
350.5	-1297.5	-1.26834
351	-1297.5	-0.984688
351.5	-1297.5	-0.291464
352	-1297.5	-0.401864
352.5	-1297.5	0.191844
353	-1297.5	0.574186
353.5	-1297.5	-0.0884209
354	-1297.5	0.138168
354.5	-1297.5	1.16428
355	-1297.5	0.857474
355.5	-1297.5	0.532519
356	-1297.5	1.04412
356.5	-1297.5	2.36476
357	-1297.5	1.39816
357.5	-1297.5	1.58624
358	-1297.5	0.912946
358.5	-1297.5	0.420476
359	-1297.5	0.489752
359.5	-1297.5	0.656369
360	-1297.5	1.44121
360.5	-1297.5	1.24331
361	-1297.5	0.851926
361.5	-1297.5	0.613273
362	-1297.5	0.37982
362.5	-1297.5	-0.171835
363	-1297.5	-0.13551
363.5	-1297.5	0.111077
364	-1297.5	0.797271
364.5	-1297.5	0.880045
365	-1297.5	1.15577
365.5	-1297.5	0.805621
366	-1297.5	0.535564
366.5	-1297.5	0.52169
367	-1297.5	0.765367
367.5	-1297.5	0.604016
368	-1297.5	0.863361
368.5	-1297.5	0.617983
369	-1297.5	0.589184
369.5	-1297.5	0.350924
370	-1297.5	1.12433
370.5	-1297.5	0.613787
371	-1297.5	0.474521
371.5	-1297.5	1.24419
372	-1297.5	1.06738
372.5	-1297.5	0.51701
373	-1297.5	0.0285646
373.5	-1297.5	0.367569
374	-1297.5	0.867944
374.5	-1297.5	0.883417
375	-1297.5	1.05002
375.5	-1297.5	1.05198
376	-1297.5	0.853522
376.5	-1297.5	0.897869
377	-1297.5	0.33254
377.5	-1297.5	0.0254962
378	-1297.5	0.457614
378.5	-1297.5	0.599763
379	-1297.5	0.784825
379.5	-1297.5	0.682865
380	-1297.5	0.440384
380.5	-1297.5	0.514589
381	-1297.5	0.744631
381.5	-1297.5	0.674355
382	-1297.5	0.417301
382.5	-1297.5	0.635322
383	-1297.5	0.578822
383.5	-1297.5	0.334428
384	-1297.5	0.385487
384.5	-1297.5	0.282705
385	-1297.5	0.180271
385.5	-1297.5	0.484206
386	-1297.5	0.575246
386.5	-1297.5	0.634131
387	-1297.5	0.499365
387.5	-1297.5	0.425866
388	-1297.5	0.573106
388.5	-1297.5	0.550256
389	-1297.5	0.131692
389.5	-1297.5	0.251613
390	-1297.5	0.898926
390.5	-1297.5	0.42154
391	-1297.5	0.558679
391.5	-1297.5	0.467501
392	-1297.5	0.0232303
392.5	-1297.5	0.15166
393	-1297.5	0.374579
393.5	-1297.5	0.268265
394	-1297.5	0.392052
349.5	-1297	-0.682915
350	-1297	-1.53278
350.5	-1297	-2.06478
351	-1297	-1.58132
351.5	-1297	-0.597473
352	-1297	0.1085
352.5	-1297	0.165762
353	-1297	-0.129342
353.5	-1297	0.251029
354	-1297	0.375217
354.5	-1297	-0.33615
355	-1297	-0.023417
355.5	-1297	-0.0349767
356	-1297	0.350106
356.5	-1297	0.19023
357	-1297	-0.00964872
357.5	-1297	0.752324
358	-1297	0.782005
358.5	-1297	0.310026
359	-1297	0.65851
359.5	-1297	1.19993
360	-1297	1.55568
360.5	-1297	0.722667
361	-1297	0.501158
361.5	-1297	0.562671
362	-1297	0.240755
362.5	-1297	-0.0148468
363	-1297	-0.53429
363.5	-1297	-0.848782
364	-1297	-0.0143886
364.5	-1297	0.647214
365	-1297	0.785
365.5	-1297	0.333265
366	-1297	0.124091
366.5	-1297	0.679772
367	-1297	0.501121
367.5	-1297	0.236425
368	-1297	-0.0398198
368.5	-1297	0.535917
369	-1297	0.835587
369.5	-1297	0.532614
370	-1297	1.13501
370.5	-1297	0.903303
371	-1297	0.261253
371.5	-1297	0.531777
372	-1297	0.829964
372.5	-1297	0.7906
373	-1297	0.176629
373.5	-1297	0.219216
374	-1297	0.782318
374.5	-1297	0.632607
375	-1297	0.85953
375.5	-1297	1.21013
376	-1297	0.685406
376.5	-1297	0.587903
377	-1297	0.582062
377.5	-1297	0.736433
378	-1297	0.86883
378.5	-1297	0.961534
379	-1297	0.890782
379.5	-1297	1.19937
380	-1297	0.646528
380.5	-1297	0.879484
381	-1297	0.893067
381.5	-1297	0.654638
382	-1297	0.319877
382.5	-1297	0.392117
383	-1297	0.369662
383.5	-1297	0.523254
384	-1297	0.419273
384.5	-1297	0.280035
385	-1297	0.122097
385.5	-1297	0.280861
386	-1297	0.174317
386.5	-1297	0.117916
387	-1297	0.0010618
387.5	-1297	0.0749679
388	-1297	0.451702
388.5	-1297	0.201883
389	-1297	0.411715
389.5	-1297	0.557235
390	-1297	0.3918
390.5	-1297	-0.10415
391	-1297	-0.219447
391.5	-1297	-0.181358
392	-1297	-0.584127
392.5	-1297	-0.0677473
393	-1297	0.116387
393.5	-1297	0.171628
394	-1297	0.0452573
394.5	-1297	0.0856672
349.5	-1296.5	-1.42748
350	-1296.5	-0.834754
350.5	-1296.5	-0.876396
351	-1296.5	-1.6891
351.5	-1296.5	-0.284258
352	-1296.5	-0.358401
352.5	-1296.5	-0.557888
353	-1296.5	-0.759028
353.5	-1296.5	-0.116557
354	-1296.5	-0.366912
354.5	-1296.5	-0.731034
355	-1296.5	-0.494731
355.5	-1296.5	-0.170554
356	-1296.5	-0.722065
356.5	-1296.5	-0.653939
357	-1296.5	-0.0176057
357.5	-1296.5	0.27929
358	-1296.5	0.0198416
358.5	-1296.5	-0.227535
359	-1296.5	0.444065
359.5	-1296.5	0.73307
360	-1296.5	1.41784
360.5	-1296.5	1.00472
361	-1296.5	0.290117
361.5	-1296.5	-0.22658
362	-1296.5	0.340292
362.5	-1296.5	0.797949
363	-1296.5	0.349312
363.5	-1296.5	-0.432786
364	-1296.5	0.208778
364.5	-1296.5	0.812168
365	-1296.5	0.39588
365.5	-1296.5	0.246395
366	-1296.5	0.649498
366.5	-1296.5	1.09658
367	-1296.5	1.04435
367.5	-1296.5	0.352257
368	-1296.5	-0.340281
368.5	-1296.5	-0.7214
369	-1296.5	-0.394936
369.5	-1296.5	-0.0999072
370	-1296.5	0.254734
370.5	-1296.5	0.121479
371	-1296.5	-0.158989
371.5	-1296.5	0.118597
372	-1296.5	0.672497
372.5	-1296.5	0.702266
373	-1296.5	0.38426
373.5	-1296.5	0.590895
374	-1296.5	1.03757
374.5	-1296.5	0.92791
375	-1296.5	0.822641
375.5	-1296.5	0.885627
376	-1296.5	0.542468
376.5	-1296.5	0.580562
377	-1296.5	0.602451
377.5	-1296.5	0.602317
378	-1296.5	0.835308
378.5	-1296.5	0.58227
379	-1296.5	0.443155
379.5	-1296.5	0.395894
380	-1296.5	0.470034
380.5	-1296.5	0.805858
381	-1296.5	1.25613
381.5	-1296.5	0.80334
382	-1296.5	0.259084
382.5	-1296.5	0.119236
383	-1296.5	0.320359
383.5	-1296.5	0.864347
384	-1296.5	0.804242
384.5	-1296.5	0.393397
385	-1296.5	0.547622
385.5	-1296.5	0.562823
386	-1296.5	0.334611
386.5	-1296.5	-0.316632
387	-1296.5	-0.499146
387.5	-1296.5	0.200038
388	-1296.5	0.687592
388.5	-1296.5	0.706346
389	-1296.5	0.69822
389.5	-1296.5	0.838942
390	-1296.5	0.526178
390.5	-1296.5	-0.512524
391	-1296.5	-0.516364
391.5	-1296.5	-0.145532
392	-1296.5	0.0496955
392.5	-1296.5	-0.0272508
393	-1296.5	-0.369193
393.5	-1296.5	7.41623e-05
394	-1296.5	0.126015
394.5	-1296.5	0.216228
395	-1296.5	0.278516
349.5	-1296	-0.0161484
350	-1296	0.0171884
350.5	-1296	-1.40766
351	-1296	-0.751096
351.5	-1296	-0.244561
352	-1296	-1.22318
352.5	-1296	-2.08584
353	-1296	-0.815202
353.5	-1296	0.104185
354	-1296	-0.386164
354.5	-1296	-0.408455
355	-1296	-0.434298
355.5	-1296	-0.872344
356	-1296	-1.66365
356.5	-1296	-1.64942
357	-1296	-0.0756017
357.5	-1296	-0.432328
358	-1296	-0.170795
358.5	-1296	0.309746
359	-1296	0.0843743
359.5	-1296	0.286292
360	-1296	0.631606
360.5	-1296	0.0273035
361	-1296	-0.52688
361.5	-1296	0.0882714
362	-1296	0.736741
362.5	-1296	0.144146
363	-1296	0.577137
363.5	-1296	-0.145185
364	-1296	0.15504
364.5	-1296	-0.401548
365	-1296	0.118793
365.5	-1296	0.470759
366	-1296	0.627879
366.5	-1296	0.767381
367	-1296	0.692738
367.5	-1296	0.0441208
368	-1296	-0.861373
368.5	-1296	-1.05161
369	-1296	-1.16525
369.5	-1296	0.224923
370	-1296	0.409732
370.5	-1296	0.611257
371	-1296	0.0904638
371.5	-1296	0.21979
372	-1296	0.485784
372.5	-1296	0.498043
373	-1296	0.374607
373.5	-1296	0.658266
374	-1296	0.927378
374.5	-1296	0.942944
375	-1296	0.739149
375.5	-1296	0.231913
376	-1296	0.123786
376.5	-1296	0.264168
377	-1296	0.22324
377.5	-1296	0.230602
378	-1296	0.515045
378.5	-1296	0.769301
379	-1296	-0.14243
379.5	-1296	-0.514599
380	-1296	0.0485344
380.5	-1296	0.208431
381	-1296	0.960859
381.5	-1296	0.736555
382	-1296	0.13063
382.5	-1296	-0.102098
383	-1296	0.202696
383.5	-1296	0.687514
384	-1296	0.994859
384.5	-1296	0.619861
385	-1296	0.911145
385.5	-1296	0.817029
386	-1296	0.65943
386.5	-1296	-0.226501
387	-1296	-0.0910874
387.5	-1296	1.05884
388	-1296	0.355721
388.5	-1296	0.339647
389	-1296	0.68558
389.5	-1296	0.555662
390	-1296	0.173541
390.5	-1296	-0.702967
391	-1296	-0.601669
391.5	-1296	0.517984
392	-1296	0.531482
392.5	-1296	0.496552
393	-1296	0.38884
393.5	-1296	0.0508839
394	-1296	0.108689
394.5	-1296	0.332138
395	-1296	0.0230097
395.5	-1296	-0.0365341
396	-1296	0.0298788
349.5	-1295.5	0.0214449
350	-1295.5	-1.04214
350.5	-1295.5	-1.33954
351	-1295.5	0.713712
351.5	-1295.5	0.237187
352	-1295.5	-0.43252
352.5	-1295.5	-1.46388
353	-1295.5	-0.607513
353.5	-1295.5	0.39397
354	-1295.5	-0.509424
354.5	-1295.5	-0.392536
355	-1295.5	0.282028
355.5	-1295.5	-0.0615343
356	-1295.5	-0.844087
356.5	-1295.5	-1.31732
357	-1295.5	-1.21456
357.5	-1295.5	-0.755076
358	-1295.5	0.0234644
358.5	-1295.5	0.403023
359	-1295.5	0.816073
359.5	-1295.5	0.356924
360	-1295.5	0.396305
360.5	-1295.5	-0.0465626
361	-1295.5	-0.916992
361.5	-1295.5	-0.180044
362	-1295.5	0.381578
362.5	-1295.5	-0.381946
363	-1295.5	-0.00323724
363.5	-1295.5	1.20915
364	-1295.5	0.657157
364.5	-1295.5	0.237878
365	-1295.5	-0.447036
365.5	-1295.5	-0.283673
366	-1295.5	0.229853
366.5	-1295.5	0.415062
367	-1295.5	0.122303
367.5	-1295.5	-0.71563
368	-1295.5	-1.16609
368.5	-1295.5	-0.926953
369	-1295.5	-0.386152
369.5	-1295.5	0.456478
370	-1295.5	0.473354
370.5	-1295.5	0.402595
371	-1295.5	0.299233
371.5	-1295.5	0.524429
372	-1295.5	0.572876
372.5	-1295.5	0.511669
373	-1295.5	0.23649
373.5	-1295.5	0.145117
374	-1295.5	0.478195
374.5	-1295.5	0.435161
375	-1295.5	0.508027
375.5	-1295.5	0.3568
376	-1295.5	0.0211248
376.5	-1295.5	0.245321
377	-1295.5	0.274413
377.5	-1295.5	0.105234
378	-1295.5	0.370442
378.5	-1295.5	0.972574
379	-1295.5	0.0898796
379.5	-1295.5	0.450879
380	-1295.5	0.387744
380.5	-1295.5	0.303568
381	-1295.5	0.477599
381.5	-1295.5	0.518131
382	-1295.5	0.429663
382.5	-1295.5	0.360918
383	-1295.5	0.0634093
383.5	-1295.5	0.540184
384	-1295.5	0.582407
384.5	-1295.5	0.512223
385	-1295.5	1.01724
385.5	-1295.5	0.842232
386	-1295.5	0.476488
386.5	-1295.5	0.351226
387	-1295.5	0.543552
387.5	-1295.5	0.695225
388	-1295.5	0.745949
388.5	-1295.5	0.6066
389	-1295.5	1.11462
389.5	-1295.5	0.594808
390	-1295.5	0.144809
390.5	-1295.5	-0.30862
391	-1295.5	-0.16278
391.5	-1295.5	0.37426
392	-1295.5	-0.0984989
392.5	-1295.5	-0.0210979
393	-1295.5	0.0825048
393.5	-1295.5	0.102727
394	-1295.5	0.157813
394.5	-1295.5	0.301015
395	-1295.5	0.248996
395.5	-1295.5	0.0267668
396	-1295.5	0.0431156
396.5	-1295.5	0.146214
349.5	-1295	-0.30899
350	-1295	-0.984094
350.5	-1295	-0.864166
351	-1295	-0.131744
351.5	-1295	0.885999
352	-1295	1.0223
352.5	-1295	-0.0978018
353	-1295	-0.809114
353.5	-1295	-0.940258
354	-1295	-0.938971
354.5	-1295	0.495163
355	-1295	1.09927
355.5	-1295	1.07653
356	-1295	0.552821
356.5	-1295	0.385781
357	-1295	-0.137478
357.5	-1295	-0.609704
358	-1295	-0.193359
358.5	-1295	0.654318
359	-1295	1.05412
359.5	-1295	0.780784
360	-1295	1.0338
360.5	-1295	1.17592
361	-1295	1.34711
361.5	-1295	0.419761
362	-1295	0.259919
362.5	-1295	-0.521626
363	-1295	-0.197775
363.5	-1295	-0.125885
364	-1295	0.78273
364.5	-1295	0.872363
365	-1295	0.244983
365.5	-1295	0.0963916
366	-1295	0.350706
366.5	-1295	0.0276706
367	-1295	-0.199005
367.5	-1295	-0.452094
368	-1295	-0.532008
368.5	-1295	-0.136545
369	-1295	0.166393
369.5	-1295	0.317986
370	-1295	0.290388
370.5	-1295	0.378047
371	-1295	0.365328
371.5	-1295	0.455037
372	-1295	0.302794
372.5	-1295	0.213102
373	-1295	0.340442
373.5	-1295	0.378812
374	-1295	0.341731
374.5	-1295	0.27953
375	-1295	0.254021
375.5	-1295	-0.0484846
376	-1295	0.0845617
376.5	-1295	0.395965
377	-1295	0.517337
377.5	-1295	0.0463191
378	-1295	0.10109
378.5	-1295	0.838211
379	-1295	0.899166
379.5	-1295	1.02635
380	-1295	0.868171
380.5	-1295	0.0799735
381	-1295	0.385795
381.5	-1295	0.392604
382	-1295	0.310901
382.5	-1295	0.283281
383	-1295	0.438331
383.5	-1295	0.661165
384	-1295	0.759655
384.5	-1295	0.927765
385	-1295	1.24842
385.5	-1295	1.16593
386	-1295	0.302472
386.5	-1295	0.686536
387	-1295	0.462506
387.5	-1295	0.252133
388	-1295	0.219286
388.5	-1295	0.564726
389	-1295	0.604447
389.5	-1295	-0.0457178
390	-1295	-0.143417
390.5	-1295	0.0674335
391	-1295	0.103992
391.5	-1295	0.299189
392	-1295	-0.0588793
392.5	-1295	-0.123115
393	-1295	0.234829
393.5	-1295	0.159782
394	-1295	-0.0411443
394.5	-1295	0.42145
395	-1295	0.306132
395.5	-1295	0.188898
396	-1295	0.263764
396.5	-1295	0.203096
397	-1295	0.129921
349.5	-1294.5	-0.668027
350	-1294.5	-0.0219879
350.5	-1294.5	0.1315
351	-1294.5	0.517667
351.5	-1294.5	0.959374
352	-1294.5	0.590535
352.5	-1294.5	-0.00354136
353	-1294.5	-1.23458
353.5	-1294.5	-1.13659
354	-1294.5	-0.314631
354.5	-1294.5	-0.197686
355	-1294.5	0.025867
355.5	-1294.5	0.954084
356	-1294.5	0.737255
356.5	-1294.5	-0.0092911
357	-1294.5	0.716032
357.5	-1294.5	0.727767
358	-1294.5	0.51145
358.5	-1294.5	0.721865
359	-1294.5	1.31755
359.5	-1294.5	0.834881
360	-1294.5	0.652367
360.5	-1294.5	1.47891
361	-1294.5	0.659551
361.5	-1294.5	-0.588746
362	-1294.5	-0.803132
362.5	-1294.5	-0.101884
363	-1294.5	-0.274937
363.5	-1294.5	-0.526907
364	-1294.5	-0.195803
364.5	-1294.5	0.784112
365	-1294.5	0.229805
365.5	-1294.5	0.0426366
366	-1294.5	0.33686
366.5	-1294.5	1.06527
367	-1294.5	0.643152
367.5	-1294.5	0.128101
368	-1294.5	0.29487
368.5	-1294.5	-0.234337
369	-1294.5	0.469572
369.5	-1294.5	0.537917
370	-1294.5	0.184323
370.5	-1294.5	0.176122
371	-1294.5	0.366704
371.5	-1294.5	0.417716
372	-1294.5	-0.0622665
372.5	-1294.5	-0.491065
373	-1294.5	0.0522839
373.5	-1294.5	0.495703
374	-1294.5	0.443524
374.5	-1294.5	0.450091
375	-1294.5	0.445921
375.5	-1294.5	0.368373
376	-1294.5	0.195684
376.5	-1294.5	0.344749
377	-1294.5	0.486338
377.5	-1294.5	0.580441
378	-1294.5	0.46611
378.5	-1294.5	1.41503
379	-1294.5	1.39195
379.5	-1294.5	1.47808
380	-1294.5	0.940157
380.5	-1294.5	0.726213
381	-1294.5	0.856613
381.5	-1294.5	0.499731
382	-1294.5	0.49819
382.5	-1294.5	0.374698
383	-1294.5	0.620207
383.5	-1294.5	0.814359
384	-1294.5	0.681644
384.5	-1294.5	0.860071
385	-1294.5	1.39613
385.5	-1294.5	1.4872
386	-1294.5	1.25268
386.5	-1294.5	0.707874
387	-1294.5	0.596494
387.5	-1294.5	-0.185499
388	-1294.5	-0.603702
388.5	-1294.5	0.139381
389	-1294.5	-0.713377
389.5	-1294.5	-0.344053
390	-1294.5	0.222931
390.5	-1294.5	0.136476
391	-1294.5	0.564545
391.5	-1294.5	0.648099
392	-1294.5	0.0829332
392.5	-1294.5	-0.0874411
393	-1294.5	0.129298
393.5	-1294.5	0.200061
394	-1294.5	0.046691
394.5	-1294.5	0.218716
395	-1294.5	0.103055
395.5	-1294.5	-0.124719
396	-1294.5	-0.060041
396.5	-1294.5	0.0939842
397	-1294.5	0.159368
397.5	-1294.5	-0.00507776
398	-1294.5	-0.167469
349.5	-1294	-0.219446
350	-1294	0.227997
350.5	-1294	0.532013
351	-1294	0.929465
351.5	-1294	0.918475
352	-1294	0.291682
352.5	-1294	-0.644911
353	-1294	-1.15715
353.5	-1294	-1.05055
354	-1294	-1.13766
354.5	-1294	-1.50353
355	-1294	-0.880427
355.5	-1294	0.56864
356	-1294	0.846908
356.5	-1294	0.487701
357	-1294	0.860678
357.5	-1294	0.661648
358	-1294	0.623303
358.5	-1294	0.266498
359	-1294	0.627429
359.5	-1294	0.675411
360	-1294	0.339818
360.5	-1294	0.490508
361	-1294	-0.149642
361.5	-1294	0.608488
362	-1294	-0.572749
362.5	-1294	0.00419828
363	-1294	0.59833
363.5	-1294	-0.211521
364	-1294	0.195915
364.5	-1294	0.395106
365	-1294	-0.360566
365.5	-1294	0.419799
366	-1294	0.265338
366.5	-1294	1.56706
367	-1294	1.12187
367.5	-1294	-0.060273
368	-1294	0.24963
368.5	-1294	0.405617
369	-1294	0.271428
369.5	-1294	0.637625
370	-1294	0.714812
370.5	-1294	0.301134
371	-1294	0.107197
371.5	-1294	0.485881
372	-1294	0.493282
372.5	-1294	-0.177942
373	-1294	-0.396907
373.5	-1294	0.043148
374	-1294	0.452435
374.5	-1294	0.438892
375	-1294	0.301038
375.5	-1294	0.289915
376	-1294	-0.0130993
376.5	-1294	-0.0280714
377	-1294	-0.201535
377.5	-1294	-0.186307
378	-1294	-0.25264
378.5	-1294	0.0288124
379	-1294	1.15328
379.5	-1294	0.999432
380	-1294	1.14681
380.5	-1294	0.970249
381	-1294	0.534816
381.5	-1294	0.800817
382	-1294	0.684597
382.5	-1294	0.516077
383	-1294	0.947021
383.5	-1294	0.849155
384	-1294	0.996471
384.5	-1294	1.06958
385	-1294	0.811527
385.5	-1294	0.80869
386	-1294	0.526111
386.5	-1294	0.687315
387	-1294	0.659212
387.5	-1294	-0.391049
388	-1294	-0.297329
388.5	-1294	-0.225466
389	-1294	-0.301416
389.5	-1294	-0.715566
390	-1294	0.0800054
390.5	-1294	0.242359
391	-1294	0.243859
391.5	-1294	0.643277
392	-1294	0.243102
392.5	-1294	-0.289902
393	-1294	-0.065524
393.5	-1294	-0.20336
394	-1294	0.0628525
394.5	-1294	0.120169
395	-1294	0.133367
395.5	-1294	-0.0271236
396	-1294	-0.0482267
396.5	-1294	0.229577
397	-1294	0.0667563
397.5	-1294	-0.159365
398	-1294	-0.119359
398.5	-1294	-0.373888
349.5	-1293.5	0.593263
350	-1293.5	0.971558
350.5	-1293.5	0.615231
351	-1293.5	0.472869
351.5	-1293.5	0.812437
352	-1293.5	-0.467375
352.5	-1293.5	-1.57132
353	-1293.5	-1.31193
353.5	-1293.5	-2.31342
354	-1293.5	-2.42441
354.5	-1293.5	-1.20152
355	-1293.5	-0.403443
355.5	-1293.5	0.917425
356	-1293.5	1.14352
356.5	-1293.5	0.590753
357	-1293.5	0.269619
357.5	-1293.5	-0.226662
358	-1293.5	0.207155
358.5	-1293.5	-0.059227
359	-1293.5	0.8442
359.5	-1293.5	0.937529
360	-1293.5	0.797435
360.5	-1293.5	1.21774
361	-1293.5	1.03377
361.5	-1293.5	-0.233271
362	-1293.5	-0.00409237
362.5	-1293.5	0.386542
363	-1293.5	0.486812
363.5	-1293.5	-0.743378
364	-1293.5	-0.491902
364.5	-1293.5	-0.102283
365	-1293.5	-0.135381
365.5	-1293.5	0.924339
366	-1293.5	0.468126
366.5	-1293.5	0.849702
367	-1293.5	0.612244
367.5	-1293.5	-0.510328
368	-1293.5	-0.857395
368.5	-1293.5	0.123388
369	-1293.5	0.508985
369.5	-1293.5	0.5897
370	-1293.5	0.713228
370.5	-1293.5	0.176309
371	-1293.5	0.0383308
371.5	-1293.5	0.734234
372	-1293.5	1.01034
372.5	-1293.5	0.999266
373	-1293.5	0.0283609
373.5	-1293.5	0.225801
374	-1293.5	0.680282
374.5	-1293.5	0.563165
375	-1293.5	0.265924
375.5	-1293.5	0.183747
376	-1293.5	-0.0601944
376.5	-1293.5	-0.100801
377	-1293.5	0.0688745
377.5	-1293.5	0.484339
378	-1293.5	-0.315754
378.5	-1293.5	0.38306
379	-1293.5	1.04182
379.5	-1293.5	0.692712
380	-1293.5	0.803895
380.5	-1293.5	0.425714
381	-1293.5	0.345504
381.5	-1293.5	0.782525
382	-1293.5	0.910506
382.5	-1293.5	1.14009
383	-1293.5	0.764529
383.5	-1293.5	1.25579
384	-1293.5	0.0932101
384.5	-1293.5	0.540085
385	-1293.5	0.748571
385.5	-1293.5	0.774486
386	-1293.5	0.450149
386.5	-1293.5	0.0926788
387	-1293.5	0.408303
387.5	-1293.5	-0.711795
388	-1293.5	-0.644047
388.5	-1293.5	-0.133276
389	-1293.5	0.218962
389.5	-1293.5	-0.41815
390	-1293.5	-0.416714
390.5	-1293.5	-0.0970323
391	-1293.5	0.209285
391.5	-1293.5	0.447165
392	-1293.5	0.388156
392.5	-1293.5	-0.0519067
393	-1293.5	0.0888777
393.5	-1293.5	0.0949542
394	-1293.5	0.216888
394.5	-1293.5	0.127256
395	-1293.5	0.238615
395.5	-1293.5	0.24373
396	-1293.5	0.253088
396.5	-1293.5	0.272078
397	-1293.5	-0.0329287
397.5	-1293.5	0.0260428
398	-1293.5	-0.0503793
398.5	-1293.5	-0.427814
399	-1293.5	-0.685843
349.5	-1293	1.15067
350	-1293	1.20873
350.5	-1293	0.412916
351	-1293	0.704125
351.5	-1293	1.32551
352	-1293	-0.308442
352.5	-1293	-0.153156
353	-1293	-1.17977
353.5	-1293	-0.249136
354	-1293	0.924227
354.5	-1293	1.12567
355	-1293	-0.186618
355.5	-1293	0.512722
356	-1293	0.63725
356.5	-1293	0.0513655
357	-1293	0.0528381
357.5	-1293	-0.449739
358	-1293	-0.251517
358.5	-1293	-0.0967139
359	-1293	0.249132
359.5	-1293	1.16149
360	-1293	1.4794
360.5	-1293	1.33311
361	-1293	0.913938
361.5	-1293	0.709047
362	-1293	0.589434
362.5	-1293	0.133238
363	-1293	0.367493
363.5	-1293	0.462632
364	-1293	-0.0882373
364.5	-1293	-0.344296
365	-1293	0.462195
365.5	-1293	1.61418
366	-1293	0.858702
366.5	-1293	0.572049
367	-1293	0.583718
367.5	-1293	0.203971
368	-1293	-0.131734
368.5	-1293	-0.118342
369	-1293	0.135553
369.5	-1293	0.554595
370	-1293	0.827628
370.5	-1293	0.931836
371	-1293	0.624483
371.5	-1293	0.618487
372	-1293	0.818688
372.5	-1293	0.820273
373	-1293	0.681764
373.5	-1293	0.805816
374	-1293	1.06222
374.5	-1293	0.596298
375	-1293	0.967762
375.5	-1293	1.05677
376	-1293	1.02644
376.5	-1293	1.28018
377	-1293	0.85466
377.5	-1293	0.671898
378	-1293	0.484609
378.5	-1293	0.36407
379	-1293	0.322042
379.5	-1293	0.327785
380	-1293	0.032937
380.5	-1293	0.338747
381	-1293	0.605489
381.5	-1293	1.05246
382	-1293	0.710317
382.5	-1293	1.04666
383	-1293	0.281263
383.5	-1293	0.611298
384	-1293	0.655436
384.5	-1293	0.628293
385	-1293	0.529665
385.5	-1293	0.552022
386	-1293	0.0748044
386.5	-1293	-0.193639
387	-1293	-0.410546
387.5	-1293	-0.0731903
388	-1293	-0.388975
388.5	-1293	-0.0774734
389	-1293	-0.356782
389.5	-1293	-0.426355
390	-1293	-0.270338
390.5	-1293	0.0127009
391	-1293	0.409665
391.5	-1293	0.0717376
392	-1293	0.173495
392.5	-1293	0.368276
393	-1293	0.306693
393.5	-1293	0.194244
394	-1293	0.218155
394.5	-1293	0.047038
395	-1293	0.24351
395.5	-1293	0.266327
396	-1293	0.0585006
396.5	-1293	0.0695789
397	-1293	0.253674
397.5	-1293	-0.0850526
398	-1293	-0.0124767
398.5	-1293	0.0138646
399	-1293	0.225654
399.5	-1293	0.0935509
400	-1293	-0.0861794
349.5	-1292.5	1.06702
350	-1292.5	0.594546
350.5	-1292.5	0.939809
351	-1292.5	0.604947
351.5	-1292.5	0.165931
352	-1292.5	-0.65211
352.5	-1292.5	-0.726418
353	-1292.5	0.227639
353.5	-1292.5	0.575935
354	-1292.5	0.600878
354.5	-1292.5	-0.0902096
355	-1292.5	0.0279977
355.5	-1292.5	0.216891
356	-1292.5	-0.00707185
356.5	-1292.5	-0.267589
357	-1292.5	-0.222222
357.5	-1292.5	-0.114996
358	-1292.5	-0.0280152
358.5	-1292.5	0.332764
359	-1292.5	0.598381
359.5	-1292.5	1.17006
360	-1292.5	1.79343
360.5	-1292.5	1.34621
361	-1292.5	0.960218
361.5	-1292.5	0.446264
362	-1292.5	0.14225
362.5	-1292.5	0.158649
363	-1292.5	0.359443
363.5	-1292.5	0.491174
364	-1292.5	0.380846
364.5	-1292.5	0.371494
365	-1292.5	1.94389
365.5	-1292.5	1.51593
366	-1292.5	1.20071
366.5	-1292.5	0.909747
367	-1292.5	1.24176
367.5	-1292.5	0.822548
368	-1292.5	0.879146
368.5	-1292.5	0.354116
369	-1292.5	0.41936
369.5	-1292.5	0.492183
370	-1292.5	0.647943
370.5	-1292.5	0.601197
371	-1292.5	0.441906
371.5	-1292.5	0.345031
372	-1292.5	0.48024
372.5	-1292.5	0.636323
373	-1292.5	1.19538
373.5	-1292.5	0.481381
374	-1292.5	0.26829
374.5	-1292.5	1.06254
375	-1292.5	1.846
375.5	-1292.5	1.31242
376	-1292.5	0.860699
376.5	-1292.5	0.698713
377	-1292.5	1.11506
377.5	-1292.5	0.413358
378	-1292.5	0.0516245
378.5	-1292.5	-0.160811
379	-1292.5	-0.192198
379.5	-1292.5	0.260333
380	-1292.5	0.238823
380.5	-1292.5	0.443616
381	-1292.5	1.05197
381.5	-1292.5	1.13324
382	-1292.5	0.608036
382.5	-1292.5	0.426274
383	-1292.5	0.149272
383.5	-1292.5	0.776606
384	-1292.5	0.46983
384.5	-1292.5	1.09993
385	-1292.5	0.995427
385.5	-1292.5	0.517292
386	-1292.5	0.254914
386.5	-1292.5	0.405453
387	-1292.5	0.488219
387.5	-1292.5	0.31811
388	-1292.5	0.00758511
388.5	-1292.5	0.0417144
389	-1292.5	-0.190014
389.5	-1292.5	-0.159977
390	-1292.5	0.0288518
390.5	-1292.5	0.0210839
391	-1292.5	0.315424
391.5	-1292.5	0.260111
392	-1292.5	0.131297
392.5	-1292.5	0.253943
393	-1292.5	0.370266
393.5	-1292.5	0.342058
394	-1292.5	0.262227
394.5	-1292.5	0.396713
395	-1292.5	0.594626
395.5	-1292.5	0.325386
396	-1292.5	-0.124561
396.5	-1292.5	-0.422321
397	-1292.5	-0.273413
397.5	-1292.5	-0.18489
398	-1292.5	-0.0303907
398.5	-1292.5	0.126896
399	-1292.5	0.173847
399.5	-1292.5	0.218253
400	-1292.5	0.339517
400.5	-1292.5	0.589146
349.5	-1292	0.254489
350	-1292	1.14201
350.5	-1292	1.65765
351	-1292	2.08168
351.5	-1292	0.503753
352	-1292	-1.45729
352.5	-1292	-0.198293
353	-1292	0.569895
353.5	-1292	0.624511
354	-1292	0.382678
354.5	-1292	0.62972
355	-1292	0.0353705
355.5	-1292	-0.539904
356	-1292	-0.336422
356.5	-1292	-0.222173
357	-1292	-0.0676601
357.5	-1292	0.392024
358	-1292	0.720666
358.5	-1292	0.188969
359	-1292	0.175312
359.5	-1292	1.04038
360	-1292	1.52114
360.5	-1292	1.01156
361	-1292	0.883098
361.5	-1292	0.554771
362	-1292	0.213443
362.5	-1292	0.459028
363	-1292	0.573969
363.5	-1292	0.63503
364	-1292	0.419202
364.5	-1292	0.160383
365	-1292	1.61358
365.5	-1292	1.83283
366	-1292	1.31506
366.5	-1292	0.45531
367	-1292	0.49864
367.5	-1292	1.06812
368	-1292	0.862754
368.5	-1292	0.580455
369	-1292	0.783746
369.5	-1292	0.490806
370	-1292	0.331547
370.5	-1292	0.698089
371	-1292	0.966572
371.5	-1292	0.68817
372	-1292	0.251716
372.5	-1292	0.347301
373	-1292	0.7387
373.5	-1292	0.525615
374	-1292	0.569922
374.5	-1292	1.11444
375	-1292	1.06763
375.5	-1292	1.14013
376	-1292	0.966312
376.5	-1292	0.631952
377	-1292	0.60079
377.5	-1292	0.602434
378	-1292	0.252276
378.5	-1292	-0.247825
379	-1292	0.197243
379.5	-1292	0.493039
380	-1292	0.593256
380.5	-1292	0.844418
381	-1292	0.555021
381.5	-1292	0.694304
382	-1292	0.774947
382.5	-1292	0.965962
383	-1292	0.395164
383.5	-1292	0.450064
384	-1292	0.567641
384.5	-1292	0.852216
385	-1292	1.05676
385.5	-1292	0.582024
386	-1292	0.56581
386.5	-1292	0.453884
387	-1292	0.38268
387.5	-1292	0.234442
388	-1292	0.24426
388.5	-1292	0.601974
389	-1292	0.181582
389.5	-1292	0.0113396
390	-1292	-0.0429114
390.5	-1292	0.330348
391	-1292	0.496107
391.5	-1292	0.424467
392	-1292	0.436206
392.5	-1292	0.271597
393	-1292	0.33869
393.5	-1292	0.323046
394	-1292	0.295805
394.5	-1292	0.539451
395	-1292	0.695175
395.5	-1292	0.686318
396	-1292	0.239951
396.5	-1292	0.205729
397	-1292	-0.204937
397.5	-1292	-0.273367
398	-1292	-0.0886639
398.5	-1292	-0.024219
399	-1292	0.129145
399.5	-1292	-0.0124502
400	-1292	0.17074
400.5	-1292	0.441457
401	-1292	-0.207709
349.5	-1291.5	0.133787
350	-1291.5	0.666623
350.5	-1291.5	1.03169
351	-1291.5	0.714061
351.5	-1291.5	-1.46356
352	-1291.5	-1.03034
352.5	-1291.5	-1.0116
353	-1291.5	0.0987168
353.5	-1291.5	-0.429852
354	-1291.5	0.100161
354.5	-1291.5	0.18807
355	-1291.5	0.59178
355.5	-1291.5	0.599805
356	-1291.5	-0.908169
356.5	-1291.5	-0.356725
357	-1291.5	0.151839
357.5	-1291.5	0.674386
358	-1291.5	1.02123
358.5	-1291.5	-0.0878797
359	-1291.5	0.242005
359.5	-1291.5	0.71769
360	-1291.5	0.961418
360.5	-1291.5	1.1549
361	-1291.5	1.12341
361.5	-1291.5	1.29645
362	-1291.5	0.739701
362.5	-1291.5	0.249118
363	-1291.5	0.206962
363.5	-1291.5	0.354865
364	-1291.5	0.745794
364.5	-1291.5	0.629438
365	-1291.5	0.951531
365.5	-1291.5	0.633307
366	-1291.5	0.30882
366.5	-1291.5	-0.0738227
367	-1291.5	0.218667
367.5	-1291.5	0.665067
368	-1291.5	1.01846
368.5	-1291.5	0.864824
369	-1291.5	0.560534
369.5	-1291.5	0.448445
370	-1291.5	0.770606
370.5	-1291.5	0.618905
371	-1291.5	0.662116
371.5	-1291.5	0.496826
372	-1291.5	0.147515
372.5	-1291.5	0.362274
373	-1291.5	0.736375
373.5	-1291.5	0.315842
374	-1291.5	0.796222
374.5	-1291.5	0.958169
375	-1291.5	0.694889
375.5	-1291.5	0.479956
376	-1291.5	0.578726
376.5	-1291.5	0.943133
377	-1291.5	0.690725
377.5	-1291.5	0.518977
378	-1291.5	0.693064
378.5	-1291.5	0.514454
379	-1291.5	0.620968
379.5	-1291.5	0.498611
380	-1291.5	0.351712
380.5	-1291.5	0.583269
381	-1291.5	0.518847
381.5	-1291.5	0.744279
382	-1291.5	0.973762
382.5	-1291.5	0.751235
383	-1291.5	0.423903
383.5	-1291.5	0.547235
384	-1291.5	0.782352
384.5	-1291.5	0.379929
385	-1291.5	0.84436
385.5	-1291.5	0.375496
386	-1291.5	-0.0634993
386.5	-1291.5	0.332753
387	-1291.5	0.341638
387.5	-1291.5	0.232439
388	-1291.5	0.321374
388.5	-1291.5	0.523414
389	-1291.5	0.266318
389.5	-1291.5	0.0491154
390	-1291.5	0.0106057
390.5	-1291.5	0.136071
391	-1291.5	0.0428526
391.5	-1291.5	0.00352941
392	-1291.5	0.0669321
392.5	-1291.5	0.188898
393	-1291.5	-0.0872824
393.5	-1291.5	0.139541
394	-1291.5	0.239379
394.5	-1291.5	0.232751
395	-1291.5	0.184945
395.5	-1291.5	0.178731
396	-1291.5	0.128678
396.5	-1291.5	0.204195
397	-1291.5	0.0476328
397.5	-1291.5	-0.0170311
398	-1291.5	-0.0459106
398.5	-1291.5	0.0490105
399	-1291.5	0.348152
399.5	-1291.5	0.158375
400	-1291.5	0.350344
400.5	-1291.5	0.405572
401	-1291.5	0.597292
401.5	-1291.5	0.861617
349.5	-1291	-0.343062
350	-1291	0.365052
350.5	-1291	0.581751
351	-1291	0.392597
351.5	-1291	-0.71541
352	-1291	-0.0765928
352.5	-1291	0.079786
353	-1291	-0.0508683
353.5	-1291	-0.0988851
354	-1291	0.329036
354.5	-1291	0.0527397
355	-1291	-0.185477
355.5	-1291	-0.346537
356	-1291	-0.253919
356.5	-1291	-0.677302
357	-1291	0.58857
357.5	-1291	1.33599
358	-1291	0.841073
358.5	-1291	0.757067
359	-1291	0.858897
359.5	-1291	0.665358
360	-1291	0.784011
360.5	-1291	0.650363
361	-1291	0.879391
361.5	-1291	1.14962
362	-1291	0.968927
362.5	-1291	0.531597
363	-1291	0.518333
363.5	-1291	0.678056
364	-1291	0.674337
364.5	-1291	0.64135
365	-1291	0.47646
365.5	-1291	0.853766
366	-1291	0.273021
366.5	-1291	0.458152
367	-1291	0.837366
367.5	-1291	0.7846
368	-1291	0.869242
368.5	-1291	0.759627
369	-1291	0.594304
369.5	-1291	0.337147
370	-1291	0.192245
370.5	-1291	0.389651
371	-1291	0.317728
371.5	-1291	0.245951
372	-1291	0.217832
372.5	-1291	0.28755
373	-1291	0.342494
373.5	-1291	0.472728
374	-1291	0.822367
374.5	-1291	0.717313
375	-1291	0.687237
375.5	-1291	0.551533
376	-1291	0.504648
376.5	-1291	0.395743
377	-1291	0.415734
377.5	-1291	0.841386
378	-1291	1.15301
378.5	-1291	0.820804
379	-1291	0.630473
379.5	-1291	0.559621
380	-1291	0.453453
380.5	-1291	0.12015
381	-1291	0.308159
381.5	-1291	0.310439
382	-1291	0.700281
382.5	-1291	1.03277
383	-1291	0.88056
383.5	-1291	0.779248
384	-1291	0.54306
384.5	-1291	0.357286
385	-1291	0.402268
385.5	-1291	0.376168
386	-1291	0.235093
386.5	-1291	0.303687
387	-1291	0.326343
387.5	-1291	0.239397
388	-1291	0.0327377
388.5	-1291	0.219587
389	-1291	0.245299
389.5	-1291	0.363272
390	-1291	0.277711
390.5	-1291	0.0797501
391	-1291	-0.061284
391.5	-1291	-0.133395
392	-1291	-0.0644399
392.5	-1291	-0.0165674
393	-1291	0.151714
393.5	-1291	0.206347
394	-1291	0.197305
394.5	-1291	0.375551
395	-1291	0.221789
395.5	-1291	-0.245117
396	-1291	0.359566
396.5	-1291	0.141215
397	-1291	0.0522712
397.5	-1291	-0.0197541
398	-1291	0.268916
398.5	-1291	0.58337
399	-1291	0.453657
399.5	-1291	0.144603
400	-1291	0.607808
400.5	-1291	1.00224
401	-1291	-0.0329301
401.5	-1291	0.689404
402	-1291	0.0953588
349.5	-1290.5	-0.451502
350	-1290.5	-0.186949
350.5	-1290.5	0.58422
351	-1290.5	0.244574
351.5	-1290.5	0.714709
352	-1290.5	0.511961
352.5	-1290.5	0.0919747
353	-1290.5	-0.0644143
353.5	-1290.5	0.209655
354	-1290.5	0.489457
354.5	-1290.5	0.559403
355	-1290.5	0.118643
355.5	-1290.5	0.282619
356	-1290.5	-0.176384
356.5	-1290.5	-0.224207
357	-1290.5	0.458437
357.5	-1290.5	1.26177
358	-1290.5	1.00168
358.5	-1290.5	1.10247
359	-1290.5	1.02696
359.5	-1290.5	0.564271
360	-1290.5	-0.125999
360.5	-1290.5	-0.484516
361	-1290.5	0.163238
361.5	-1290.5	0.756659
362	-1290.5	0.632874
362.5	-1290.5	0.226247
363	-1290.5	0.957216
363.5	-1290.5	1.25327
364	-1290.5	1.15339
364.5	-1290.5	0.649617
365	-1290.5	0.136506
365.5	-1290.5	0.529139
366	-1290.5	0.0793184
366.5	-1290.5	0.187062
367	-1290.5	0.553714
367.5	-1290.5	0.696016
368	-1290.5	0.710154
368.5	-1290.5	0.736728
369	-1290.5	0.243091
369.5	-1290.5	0.146213
370	-1290.5	0.0118251
370.5	-1290.5	0.21395
371	-1290.5	0.329032
371.5	-1290.5	0.107989
372	-1290.5	-0.0574088
372.5	-1290.5	-0.0918255
373	-1290.5	0.366219
373.5	-1290.5	0.416204
374	-1290.5	0.288853
374.5	-1290.5	0.620092
375	-1290.5	0.735708
375.5	-1290.5	0.47461
376	-1290.5	0.0447594
376.5	-1290.5	-0.0918987
377	-1290.5	0.134698
377.5	-1290.5	0.755963
378	-1290.5	1.27626
378.5	-1290.5	1.2391
379	-1290.5	0.93912
379.5	-1290.5	0.820886
380	-1290.5	0.459193
380.5	-1290.5	-0.0147987
381	-1290.5	0.00837593
381.5	-1290.5	0.0991075
382	-1290.5	0.602456
382.5	-1290.5	1.51917
383	-1290.5	1.00183
383.5	-1290.5	0.877388
384	-1290.5	0.616653
384.5	-1290.5	0.460786
385	-1290.5	0.516177
385.5	-1290.5	0.297499
386	-1290.5	0.328603
386.5	-1290.5	0.48824
387	-1290.5	0.335853
387.5	-1290.5	0.351215
388	-1290.5	0.0740301
388.5	-1290.5	0.0867706
389	-1290.5	0.0832495
389.5	-1290.5	0.0595148
390	-1290.5	0.16066
390.5	-1290.5	0.123726
391	-1290.5	0.0517222
391.5	-1290.5	-0.155016
392	-1290.5	-0.158025
392.5	-1290.5	-0.0873962
393	-1290.5	0.0488297
393.5	-1290.5	0.278166
394	-1290.5	0.00223079
394.5	-1290.5	0.178942
395	-1290.5	0.160558
395.5	-1290.5	0.123148
396	-1290.5	0.409029
396.5	-1290.5	0.0794851
397	-1290.5	0.22003
397.5	-1290.5	0.107715
398	-1290.5	0.324761
398.5	-1290.5	0.406037
399	-1290.5	0.293013
399.5	-1290.5	0.109913
400	-1290.5	0.132916
400.5	-1290.5	0.634283
401	-1290.5	0.814272
401.5	-1290.5	0.100531
402	-1290.5	0.141847
402.5	-1290.5	-0.310829
349.5	-1290	-0.565011
350	-1290	-0.464372
350.5	-1290	0.80313
351	-1290	0.786642
351.5	-1290	1.19522
352	-1290	0.914811
352.5	-1290	0.519795
353	-1290	0.512831
353.5	-1290	0.701836
354	-1290	0.600772
354.5	-1290	0.205671
355	-1290	0.28125
355.5	-1290	0.0224009
356	-1290	-0.0471352
356.5	-1290	-0.319443
357	-1290	0.235859
357.5	-1290	0.787018
358	-1290	0.234303
358.5	-1290	0.958037
359	-1290	0.545748
359.5	-1290	0.329507
360	-1290	0.158679
360.5	-1290	0.0975324
361	-1290	0.0947444
361.5	-1290	0.276052
362	-1290	-0.0451035
362.5	-1290	-0.170218
363	-1290	0.705556
363.5	-1290	0.649025
364	-1290	0.98551
364.5	-1290	0.829046
365	-1290	0.491873
365.5	-1290	0.497516
366	-1290	0.241364
366.5	-1290	0.312922
367	-1290	0.356055
367.5	-1290	0.646882
368	-1290	0.696418
368.5	-1290	0.581451
369	-1290	0.26441
369.5	-1290	-0.191656
370	-1290	-0.16053
370.5	-1290	-0.0941897
371	-1290	0.188503
371.5	-1290	-0.318517
372	-1290	-0.559122
372.5	-1290	0.383471
373	-1290	0.564224
373.5	-1290	0.264895
374	-1290	0.467436
374.5	-1290	0.797518
375	-1290	0.777617
375.5	-1290	0.576734
376	-1290	0.0480974
376.5	-1290	0.400018
377	-1290	0.551248
377.5	-1290	0.619649
378	-1290	0.908954
378.5	-1290	1.31686
379	-1290	1.09842
379.5	-1290	1.20619
380	-1290	1.18839
380.5	-1290	0.806761
381	-1290	0.063389
381.5	-1290	0.659312
382	-1290	0.907521
382.5	-1290	0.226581
383	-1290	0.339436
383.5	-1290	0.436941
384	-1290	0.716886
384.5	-1290	0.781819
385	-1290	0.561923
385.5	-1290	0.530956
386	-1290	0.373978
386.5	-1290	0.592959
387	-1290	0.494638
387.5	-1290	0.548308
388	-1290	0.230841
388.5	-1290	0.0609632
389	-1290	-0.00186341
389.5	-1290	-0.163704
390	-1290	0.0995236
390.5	-1290	0.0377496
391	-1290	-0.0419609
391.5	-1290	-0.101112
392	-1290	-0.244019
392.5	-1290	-0.295073
393	-1290	-0.347306
393.5	-1290	-0.0279761
394	-1290	-0.0838135
394.5	-1290	0.113493
395	-1290	0.053803
395.5	-1290	0.43768
396	-1290	0.776419
396.5	-1290	0.335939
397	-1290	0.173948
397.5	-1290	0.148321
398	-1290	0.316957
398.5	-1290	0.220915
399	-1290	0.306846
399.5	-1290	0.0226488
400	-1290	-0.436579
400.5	-1290	-0.011656
401	-1290	0.451657
401.5	-1290	0.289442
402	-1290	0.724285
402.5	-1290	0.558307
349.5	-1289.5	-1.2765
350	-1289.5	-1.23242
350.5	-1289.5	0.0623753
351	-1289.5	-0.856483
351.5	-1289.5	0.218313
352	-1289.5	0.936481
352.5	-1289.5	1.40661
353	-1289.5	0.465904
353.5	-1289.5	0.0464907
354	-1289.5	0.767004
354.5	-1289.5	1.3404
355	-1289.5	0.99725
355.5	-1289.5	0.343974
356	-1289.5	-0.160457
356.5	-1289.5	0.194124
357	-1289.5	0.310748
357.5	-1289.5	0.239794
358	-1289.5	-0.258211
358.5	-1289.5	-0.0334514
359	-1289.5	0.508215
359.5	-1289.5	0.387687
360	-1289.5	0.939925
360.5	-1289.5	1.31731
361	-1289.5	0.871239
361.5	-1289.5	0.77985
362	-1289.5	0.224439
362.5	-1289.5	0.116557
363	-1289.5	0.518985
363.5	-1289.5	0.830339
364	-1289.5	0.907203
364.5	-1289.5	0.897752
365	-1289.5	0.586715
365.5	-1289.5	0.449941
366	-1289.5	0.314064
366.5	-1289.5	0.239747
367	-1289.5	0.0575827
367.5	-1289.5	0.350675
368	-1289.5	0.250896
368.5	-1289.5	0.181434
369	-1289.5	-0.158621
369.5	-1289.5	-0.274287
370	-1289.5	-0.499742
370.5	-1289.5	-0.377514
371	-1289.5	0.00554198
371.5	-1289.5	-0.176456
372	-1289.5	0.17852
372.5	-1289.5	0.200453
373	-1289.5	0.298583
373.5	-1289.5	0.252435
374	-1289.5	0.0877358
374.5	-1289.5	0.210201
375	-1289.5	0.467907
375.5	-1289.5	0.184347
376	-1289.5	0.203041
376.5	-1289.5	0.416387
377	-1289.5	-0.104361
377.5	-1289.5	-0.144619
378	-1289.5	0.536348
378.5	-1289.5	1.3994
379	-1289.5	0.869216
379.5	-1289.5	0.922204
380	-1289.5	0.929407
380.5	-1289.5	1.45289
381	-1289.5	0.483928
381.5	-1289.5	0.285954
[truncated: 99,132 more rows]
